# Supplementary material for: Influencing walking behavior can increase the physical activity of patients with chronic pain hospitalized for multidisciplinary rehabilitation: an observational study
Source: BMC Musculoskelet Disord. 2019 May 4;20:188. doi: 10.1186/s12891-019-2561-9 (PMC6500043; doi:10.1186/s12891-019-2561-9)
Supplement: Supplementary file 2 — Excel spreadsheet. Raw data. The spreadsheet contains study’s raw data. (XLSX 141 kb) [file 12891_2019_2561_MOESM2_ESM.xlsx]

## Sheet: ReadMe
Sample_1	Model 1
Raw data of the participants who also wore the accelerometer at home before the stay
Subject_ID	Subject's identifier
Day_type	1	home weekend
	2	home week
	3	clinic weekend
	4	clinic week
MVPA	Daily duration of moderate-to -vigorous activity (minutes)
Sample_2	Model 2-7
Raw data of all the participants during the rehabilitation stay
Subject_ID	Subject's identifier
Day_type	1	Weekend (day off)
	2	Week (rehabilitation day)
Pain_Site	1	Lower limbs
	2	Spine
	3	Upper limbps
PI	Pain interference (Brief Pain Inventory): [0-10]
WT	Daily duration of wear time (hours)
MVPA	Daily duration of moderate-to -vigorous physical activity (minutes)
WA	Daily duration of walking activity (minutes)
LW	Daily duration of long walks (minutes)

## Sheet: Sample_1
Subject_ID	Day_type	MVPA
1	1	17.0167
1	2	75.7
1	2	61.65
1	2	78.5167
1	2	84.95
1	3	118.167
1	4	83.2333
1	4	85.3833
1	4	96.1833
1	4	106.117
2	1	20.7833
2	1	16.2
2	2	45.35
2	2	48.6333
2	3	40.7833
2	3	48.5333
2	4	113.75
2	4	112.083
2	4	110.933
3	1	87.0167
3	1	81.4333
3	2	72.7
3	2	71.8667
3	2	95.6333
3	2	118.4
3	2	77.2667
3	3	108.517
3	3	90.7333
3	4	83.5333
3	4	96.85
3	4	103.783
3	4	83.3667
3	4	90.1
4	2	40.5667
4	2	58.7167
4	3	13.2833
4	3	47.45
4	4	57.7667
4	4	66.3
4	4	57.45
4	4	61.5667
5	1	120.1
5	1	84.1667
5	2	69.2667
5	2	97.4833
5	2	80.0167
5	2	148.7
5	2	49.1667
5	3	131.617
5	3	56.9333
5	4	81.75
5	4	169.467
5	4	98.45
5	4	137.45
5	4	135.8
6	1	45.5167
6	1	30.1
6	2	29.8833
6	2	31.2667
6	2	60.4
6	2	46.4167
7	1	165.417
7	1	150.6
7	2	120.867
7	2	117.65
7	2	179.967
7	2	155.017
7	2	101.967
7	3	111.7
7	4	120.35
7	4	91.5333
7	4	124.05
8	1	34.4833
8	1	25.7833
8	2	31.9667
8	2	68.75
8	2	46.65
8	2	61.55
8	3	46.6833
8	4	61.3833
8	4	81.4167
8	4	114.067
8	4	110.583
9	1	70.9833
9	1	43.15
9	2	94.0167
9	2	95.6667
9	2	57.0667
9	2	52.5333
9	3	37.3167
9	4	53.1333
9	4	142.683
9	4	51.9
9	4	57.9333
10	1	83.1667
10	1	130.683
10	2	113.967
10	2	57.15
10	2	138.067
10	2	97.0833
10	2	129.05
10	3	138.917
10	3	46.3833
10	4	111.8
10	4	144.233
11	1	35.9333
11	1	40.2167
11	2	70.6
11	2	39.2333
11	2	50.5667
11	2	44.1
11	2	58.9333
11	3	47.2
11	3	31.8667
11	4	90.4
11	4	73.6167
11	4	83.4333
11	4	111.55
11	4	123.783
12	1	90.0833
12	1	53.65
12	2	92.8333
12	2	108.983
12	2	84.4667
12	2	111
12	2	52.1
12	3	35.8333
12	3	79.0167
12	4	111.333
12	4	79.4333
12	4	82.2
12	4	66.4667
13	2	60.8333
13	2	164.083
13	2	86.4
13	4	107.5
13	4	96.95
14	1	88.9167
14	1	39.3333
14	2	104.483
14	2	125.2
14	2	75.4667
14	2	83.1833
14	2	75.95
14	3	81.2
14	3	85.2
14	4	149.8
14	4	139.533
14	4	135.583
14	4	138.517
15	1	78.3167
15	1	38.3833
15	2	68.05
15	2	71.2167
15	2	92.7167
15	2	35.45
15	3	75.9333
15	3	41.2833
15	4	117.117
15	4	51.3
15	4	95.1667
15	4	86.1833
16	1	104.533
16	1	72.6667
16	2	105.25
16	2	93.4167
16	2	66.55
16	2	69.3
16	2	90.9667
16	3	63.1
16	3	76.7667
16	4	61.5
16	4	143.983
16	4	115.9
16	4	118.6
16	4	123.8
17	1	106.617
17	1	120.767
17	2	127.533
17	2	115.583
17	2	18.0667
17	2	108.15
17	3	127.333
17	3	143.85
17	4	154.05
17	4	127.817
17	4	150.3
17	4	147.7
18	1	63.6167
18	1	21.35
18	2	65.4667
18	2	48.4167
18	2	84.4333
18	2	60.85
18	2	36.95
18	3	62.1167
18	4	90.6333
18	4	96.85
19	1	91.35
19	1	45.4333
19	2	125.75
19	2	131.367
19	2	127.05
19	2	133.5
19	2	115.817
19	3	69.6667
19	3	56.5667
19	4	61.8667
19	4	96.7833
19	4	84.5
19	4	63.3167
20	2	49.05
20	3	52.5
20	4	76.1
20	4	47.9667
20	4	51.2833
20	4	75.8
21	1	66.3333
21	1	40.0167
21	2	96.95
21	2	79.6167
21	2	72.25
21	2	131.483
21	3	48.9333
21	4	53.7
21	4	51.4667
22	1	41.1833
22	2	29.2667
22	2	81.1833
22	3	104.2
22	3	64.2667
22	4	81.5167
22	4	90.25
22	4	97.3167
23	2	57.45
23	2	85.05
23	2	47.55
23	3	185.25
23	3	79.8667
23	4	140.683
23	4	124.933
23	4	145.917
23	4	169.817
24	1	180.333
24	1	100.45
24	2	182.65
24	2	207.283
24	2	225.833
25	1	73.5333
25	1	30.8167
25	2	141.367
25	2	79.3167
25	2	96.1667
25	2	61.55
25	2	52.8333
25	3	25.6167
25	4	52.3
25	4	45.9
25	4	52.4667
25	4	46.3333
26	1	89.7833
26	2	97.7667
26	2	85.3
26	2	129.583
26	2	139.467
26	2	122.55
26	3	133.317
26	4	133.933
26	4	103.083
26	4	62.1667
27	1	171.133
27	1	83.8167
27	2	154.983
27	2	134.533
27	2	173.983
27	4	145.733
27	4	213
28	1	24.8667
28	2	52
28	2	60.9167
28	4	99.1333
28	4	108.2
28	4	62.3
28	4	71.0167
29	1	74.6
29	1	28.2667
29	2	94.35
29	2	74.1833
29	2	55.25
29	2	73.1833
29	3	80.7833
29	3	101
29	4	37.4833
29	4	69.1667
29	4	51.4667
30	1	51.6833
30	2	46.75
30	2	71.6667
30	2	46.8667
30	2	85.5
30	2	66.9667
30	3	123.617
30	4	43.75
30	4	55.2833
31	1	160.467
31	1	67.4333
31	2	111.467
31	2	139.4
31	2	97.4833
32	1	48.4667
32	1	39.0667
32	2	77.5833
32	2	71.6167
32	2	88.7667
33	1	48.1
33	2	126.583
33	2	99
33	4	125.417
33	4	132.133
33	4	72.4333
34	1	56.9
34	1	28.8
34	2	32.4167
34	2	24.3667
34	2	48.4333
34	2	43.05
34	3	44.4667
34	3	39.75
34	4	124.767
34	4	99.3833
34	4	149.45
34	4	116.133
35	1	101.75
35	2	46.45
35	2	70.7333
35	2	83.3667
35	2	52.0167
35	2	108.35
35	3	86.55
35	4	171.7
35	4	175.567
35	4	116.25
35	4	142.483
36	2	95.6333
36	2	72.1667
36	2	49.2667
36	2	37.5
36	4	66.9667
36	4	47.1333
36	4	32.25
37	1	56.0333
37	1	35.8167
37	2	23.7333
37	2	40.7
37	2	53.55
37	2	47.8833
37	3	53.9667
37	4	76.4833
37	4	90.65
37	4	70.65
38	2	134.65
38	4	57.7167
38	4	62.9333
38	4	55.6167
39	1	79.05
39	1	52.4667
39	2	109.25
39	2	65.2167
39	2	77.95
39	2	57.6833
39	3	63.1167
39	3	65
39	4	64.5333
39	4	64.4
39	4	53.95
39	4	60.2667
40	1	104.267
40	1	28.3667
40	2	47
40	2	50.2
40	2	83.7833
40	2	47.8667
40	3	126.25
40	4	59.2833
40	4	83.4333
41	1	22.7
41	1	27.5833
41	2	39.6833
41	2	12.8
41	2	40.1333
41	4	110.917
41	4	145.6
41	4	146.75
41	4	107.367
42	2	120.817
42	2	61.2
42	2	72.0333
42	2	70.6667
42	3	68.2667
42	3	49.6167
42	4	69.2833
42	4	72.25
42	4	61.7333
42	4	76.9167
43	1	122.65
43	2	96.75
43	2	104
43	2	147.267
43	2	138.967
43	4	142.25
43	4	127.05
43	4	174
44	1	40.0167
44	1	87.15
44	2	76.3333
44	2	33.4333
44	2	46.4333
44	2	61.4667
44	2	20.2
44	3	60.4
44	3	72.5
44	4	140.85
44	4	158.4
44	4	170.833
44	4	176.033
45	1	212.167
45	2	51.4667
45	2	54.4667
45	4	156.483
46	1	39.65
46	2	34.8333
46	2	38.5833
46	3	42.9333
46	4	51.2667
46	4	48.2667
46	4	90.3333
47	1	145.233
47	2	144.133
47	2	79.1167
47	2	191.933
47	2	64.55
47	3	96.8167
47	4	59.05
48	1	102.85
48	1	13.3667
48	2	91.2667
48	2	27.35
48	2	20.4167
48	2	60.3333
48	3	188.9
48	3	106.517
48	4	157
48	4	199.533
48	4	203.783
48	4	141.367
49	1	48.4333
49	1	132.2
49	2	53.2667
49	2	38.5667
49	2	72.3833
50	2	101.1
50	2	90.6333
50	2	50
50	2	83.0667
50	2	124.9
50	3	54.45
50	3	75.7833
50	4	42.8
50	4	93.55
50	4	132.95
50	4	69.3833
50	4	129.117
51	1	26.6333
51	1	68.7667
51	2	50.8
51	2	56.2667
51	2	54.6833
52	1	66.5
52	1	38.2833
52	2	62.15
52	2	75.2667
52	4	105.333
52	4	83.4
52	4	93.4667
52	4	74.5333
53	1	129.55
53	1	163.217
53	2	47.9833
53	2	65.0333
53	2	171.283
53	2	129.9
53	3	157.15
53	3	52.55
53	4	101.733
53	4	144.533
53	4	178.1
53	4	164.967
54	1	94.75
54	1	96.2333
54	2	121.867
54	2	132.55
54	2	179.383
54	2	45.5333
54	3	115.533
54	3	89.05
54	4	54.4833
54	4	72.9333
54	4	55.6667
54	4	69.5833
55	1	85.55
55	3	62.7
55	4	62.5167
55	4	67.0167
56	1	97.4833
56	1	114.233
56	2	120.75
56	2	96.3
56	2	134.617
56	2	74.1667
56	3	81.85
56	3	131.4
56	4	140.233
56	4	134.933
56	4	126.117
57	1	167.95
57	1	76.9
57	2	191.467
57	2	178.9
57	2	112.317
57	2	121.7
57	2	120.25
57	3	127.833
57	3	101.2
57	4	77.6167
57	4	68.3667
57	4	75.2833
57	4	61.9833
58	1	43.8
58	1	37.3
58	2	52.8833
58	2	57.0333
58	2	58.1333
58	2	32.1667
58	2	39.55
59	1	65.3333
59	1	148.7
59	2	107.25
59	2	71.05
59	2	53.6333
59	2	148.483
59	2	35.3167
59	3	103.417
59	3	25.7167
59	4	49
59	4	65.15
59	4	72.7
59	4	58.7333
59	4	80.0167
60	1	59.1833
60	2	74.1833
60	2	112.85
60	4	61.9
61	2	78.3667
61	2	91.1167
61	2	51.3667
61	2	55.5167
61	2	111.917
61	3	165.15
61	3	76.7167
61	4	120.633
61	4	143.7
61	4	104.083
61	4	177.767
61	4	109.867
62	2	38.3667
62	2	38.4667
62	2	88.7667
62	2	36.4333
63	2	73.8667
64	2	67.9667
64	2	67.2333
64	2	85.8
64	2	105.767
64	2	89.1667
65	1	27.4667
65	1	6.86667
65	2	40.3833
65	2	56.6
65	2	31.85
65	2	48.25
66	1	65.2167
66	1	70.1333
66	2	135.05
66	2	86.0833
66	2	116.5
66	2	91.4
66	2	114.85
66	3	112.35
66	3	53.9167
66	4	99.0833
66	4	111.183
66	4	113.583
66	4	75.7833
66	4	143.067
67	1	72.7167
67	2	62.85
67	4	95.9667
67	4	82.2667
67	4	101
67	4	91.2333
68	1	132.75
68	1	113.417
68	2	69.2167
68	2	89.85
68	2	99.85
68	2	126.9
68	2	140.717
68	3	140.5
68	3	107.883
68	4	205.267
68	4	114.967
68	4	72.0667
68	4	87.2667
68	4	93.5167
69	1	62.4167
69	1	52.3833
69	2	94.05
69	2	64.9833
69	2	85.4167
69	2	98.6167
69	2	105.533
69	3	76.1667
69	3	54.1833
69	4	98.0333
69	4	106.45
69	4	112.65
69	4	77.2
69	4	112.383
70	2	250.967
70	2	253.45
70	2	233.417
70	4	181.65
70	4	154.85
70	4	196.083
70	4	175.25
71	1	24.9
71	1	51.45
71	2	64.2167
71	2	55.3833
71	2	58.2333
71	2	82.0333
71	2	80.2833
71	3	31.5333
71	3	58.2333
71	4	135.7
71	4	128.15
71	4	131.717
71	4	103.833
72	1	69.7833
72	1	29.5167
72	2	69.1333
72	2	78.0833
72	2	53.2
72	3	84.3
72	3	67.4833
72	4	148.317
72	4	133.25
72	4	116.85
73	1	169.1
73	1	122.833
73	2	164.933
73	2	132.317
73	2	127.55
73	2	183.95
73	3	141.117
73	3	91.2333
73	4	114.1
73	4	85.25
73	4	99.3167
73	4	151.05
74	1	80.3167
74	1	43.7333
74	2	79.85
74	2	79.75
74	2	67.95
74	2	119.6
74	2	85.8667
75	2	35.1333
75	2	68.0667
75	2	64.4833
76	1	82.9333
76	2	78.1667
76	2	72.9167
76	2	57.35
76	3	68.3833
76	3	117.3
76	4	69.4833
76	4	69.3833
76	4	75.25
76	4	76.4667
77	1	78.9667
77	1	84.8333
77	2	77.6167
77	2	134.517
77	2	56.6833
77	2	83.9667
77	2	73.0833
77	3	106.2
77	3	44.6333
77	4	142.15
77	4	60.3167
77	4	121.967
77	4	101.467
77	4	108.133
78	2	84.0833
78	3	37.1833
78	4	87.3667
78	4	63.35
78	4	127.967
78	4	110.15
79	1	82.7333
79	1	76.9833
79	2	107.083
79	2	115.733
79	2	137.267
79	2	126.017
79	2	118.733
79	3	121.25
79	3	126.617
79	4	97.7333
79	4	83.9833
79	4	61.9
79	4	56
80	1	55.1333
80	1	69.1833
80	2	152.867
80	2	151.717
80	2	132.333
80	2	43.6667
80	2	127.867
80	3	100.583
80	3	51.0333
80	4	86.8
80	4	126.6
80	4	121.65
80	4	178.217
81	1	78.8
81	2	75.0833
81	2	94.2167
81	2	115.55
81	2	95.85
81	2	59.9167
81	3	99.65
81	4	120.45
81	4	79.3
82	1	59.6167
82	1	24.3333
82	2	59.5333
82	2	33.6
82	2	43.2333
82	2	53.35
82	2	41.2833
82	3	50.8833
82	3	47
82	4	65.8833
82	4	61.9833
82	4	71.6667
82	4	63.7167
83	2	61.4833
83	2	50.2167
83	2	109.383
83	4	131.833
83	4	77.85
84	1	99.15
84	1	66.2
84	2	110.883
84	2	86.2
84	2	94.8167
84	2	71.15
84	2	88.7833
84	3	50.1833
84	3	72.9
84	4	130.983
84	4	80.95
84	4	92.45
84	4	133.8
85	2	60.6167
85	2	63.5667
85	4	122.4
85	4	115.5
85	4	159.383
85	4	203.7
85	4	120.083
86	1	67.3167
86	1	43.8833
86	2	36.7
86	2	89.3333
86	2	48.4667
86	2	55.9667
86	2	51.85
86	3	72.2833
86	3	55.6
86	4	87.3667
86	4	146.117
86	4	131.367
86	4	115.3
87	1	54.7833
87	1	20.5167
87	2	41.3
87	2	72.6833
87	2	58.5333
87	2	59.2667
87	2	49.9333
87	4	88.1333
87	4	17.4333
88	1	63.85
88	2	54.6667
88	2	72.5167
88	2	57.3333
88	4	86.6
88	4	75.7
88	4	110.067
88	4	94.95
89	2	100.9
90	1	59.8333
90	1	53.0833
90	2	49.0333
90	4	82.8167
91	1	18.7
91	1	4.03333
91	2	5.78333
91	2	14.7
92	1	118.083
92	1	86.05
92	2	91.3333
92	2	71.6
92	2	110.25
92	2	66.9833
92	2	58.45
92	3	125.967
92	3	10.7833
92	4	97.9167
92	4	85.2333
92	4	53.4167
92	4	155.65
92	4	166.667
93	2	61.6
93	2	65.3833
93	2	78.1833
93	2	54.5167
93	3	71.1833
93	3	61.9167
93	4	76.1
93	4	139.15
93	4	156.433

## Sheet: Sample_2
Subject_ID	Day_Type	Pain_Site	PI	WT	MVPA	WA	LW
1	2	1	8	17.4033	144.15	105.9	30.4167
1	1	1	8	12.5319	90.6333	51.75	7.4
1	1	1	8	12.0542	39.5167	19.7	1.33333
1	2	1	8	12.5267	120.183	89.0167	31.2667
1	2	1	8	14.0789	183.6	147.9	82.1
1	2	1	8	12.2981	106.95	80.05	28.0667
2	2	1	2.66667	13.7333	170.183	122.55	60.6833
2	1	1	2.66667	17.5464	168.95	117.883	64.0333
2	2	1	2.66667	11.8644	141.867	112.317	68.85
3	2	3	8	14.1925	98.4833	62.6667	12.3333
3	1	3	8	11.8111	104.367	63.7333	4.75
3	1	3	8	12.3131	66.75	33.6167	1.36667
3	2	3	8	11.1936	130.183	105.683	59.15
3	2	3	8	13.2492	89.2833	63.55	17.5667
4	2	3	4.66667	12.8517	74.9167	51.35	15.3333
4	1	3	4.66667	11.4472	14.85	8.8	0
4	2	3	4.66667	15.2725	50.0833	32.0333	7.93333
4	2	3	4.66667	15.4036	101.033	77.4	25.2
4	2	3	4.66667	10.2522	45.2833	36.15	11.7833
5	2	2	5.66667	12.1817	110.433	85.6167	31.15
6	2	2	3.33333	15.9303	112.667	64.5833	11.95
6	1	2	3.33333	13.5283	56.15	20.1	1.1
6	1	2	3.33333	11.9861	203.5	74.6167	13.1
6	2	2	3.33333	12.8347	163.6	90.1667	26.1
6	2	2	3.33333	13.1686	124.083	75.9	22.3667
6	2	2	3.33333	12.8161	151.367	101.017	34.8667
7	2	3	5.66667	14.9689	113.167	71.9167	35.4
7	1	3	5.66667	10.4078	71.5833	39.5167	1.08333
7	2	3	5.66667	13.5303	103.917	76.05	41.3333
7	2	3	5.66667	12.5497	125.217	90.8667	46
7	2	3	5.66667	14.4142	69.2	47.4	21.4667
8	2	2	7.33333	12.64	65.6	46.8333	14.2833
8	1	2	7.33333	16.5192	81.7667	50	9.3
8	2	2	7.33333	10.5519	77.6333	59.2833	23.7167
8	2	2	7.33333	11.6844	85.5	61.5833	24.4833
9	2	2	6	12.0383	65.05	41.7333	9.85
9	1	2	6	13.7494	169.783	150.8	98.7333
9	1	2	6	10.5664	247.133	228.017	148.167
9	2	2	6	11.4811	99.55	80.0333	51.5833
9	2	2	6	11.7675	56.0167	39.65	19.0833
9	2	2	6	15.4458	92.1667	67.1333	24.9833
10	2	1	8	13.9417	83.2333	59.9333	25.6167
10	1	1	8	14.8311	118.167	75.6667	16.2333
10	2	1	8	12.7692	85.3833	57.0667	19.5667
10	2	1	8	10.5617	96.1833	65.7333	18.0667
10	2	1	8	12.7575	106.117	76.9	27.25
11	2	3	1.66667	10.2789	187.017	114.717	74.8167
11	2	3	1.66667	14.4375	159.617	114.8	61.1167
11	1	3	1.66667	13.1681	75.4333	30.2	0
11	1	3	1.66667	12.9136	177.567	68.9833	26.4333
11	2	3	1.66667	14.1897	139.933	103.95	66.3167
11	2	3	1.66667	13.4011	249.75	175.133	133.167
11	2	3	1.66667	13.9253	184.3	153.133	111.083
12	2	3	4.66667	12.2811	113.75	91.3	45.6333
12	1	3	4.66667	10.8939	40.7833	25	4.16667
12	1	3	4.66667	13.1797	48.5333	31.9667	8.1
12	2	3	4.66667	12.6842	112.083	95.7833	65.7333
12	2	3	4.66667	13.3628	110.933	93.9167	58.8667
13	2	1	7.33333	10.4456	80.1167	61.5667	28.6167
13	1	1	7.33333	10.5492	108.5	75.1333	2.11667
13	1	1	7.33333	12.8953	41.6333	29.8167	0
13	2	1	7.33333	10.3161	72.3667	54.5833	21.7167
13	2	1	7.33333	11.5514	50.1167	41.6167	16.5333
14	2	1	1	13.0369	167.417	138.067	77.7167
14	1	1	1	10.5311	65.9833	45.2833	11.9667
14	1	1	1	13.0783	94.1667	54.6	2.4
14	2	1	1	11.6683	125.6	99.0833	57.75
14	2	1	1	12.8617	108.683	88.1667	64.45
15	2	3	5	14.1075	54.85	38.8333	12.3333
15	2	3	5	15.2906	59.7667	41.0833	9.15
15	1	3	5	12.7433	44.3833	31.5667	8.65
15	1	3	5	14.1819	76.5	47.1667	9.48333
15	2	3	5	14.5628	54.4167	38.7	14.5333
15	2	3	5	14.8939	78.6	63.3	24.7167
15	2	3	5	14.0406	64.25	47.65	14.9
16	2	3	3.33333	14.9164	112.233	70.3833	24.1167
16	1	3	3.33333	14.4297	136.717	71	0
16	1	3	3.33333	16.8706	129.067	95.2167	56.6
16	2	3	3.33333	14.0011	200.117	167.633	112.533
16	2	3	3.33333	12.4142	205.133	165.233	106.283
16	2	3	3.33333	14.0217	203.717	164.35	106.6
17	2	2	7.66667	13.1467	83.5333	52.6667	12.6833
17	1	2	7.66667	12.3081	108.517	63.6833	13.2667
17	1	2	7.66667	13.8117	90.7333	57.45	17.6167
17	2	2	7.66667	15.4747	96.85	71.8167	29.3333
17	2	2	7.66667	14.4917	103.783	78.1667	34.3
17	2	2	7.66667	13.3894	83.3667	62.7	20.5667
17	2	2	7.66667	12.0842	90.1	72.2	33.9333
18	2	1	8.66667	10.4617	68.3667	39.0833	4.33333
18	2	1	8.66667	12.3411	61.4	32.2	2.45
19	2	1	7.33333	11.7436	109.467	75.9333	24.2667
19	2	1	7.33333	15.17	103.583	60.6167	9.58333
19	2	1	7.33333	15.3311	115.467	90.75	39.0833
20	2	3	5.33333	15.7072	109.95	65.3167	18.9833
20	1	3	5.33333	13.9169	36.35	11.5167	0
20	1	3	5.33333	14.4644	75.9167	37.6833	1.85
20	2	3	5.33333	13.6936	118.75	75.9	5.06667
20	2	3	5.33333	13.4636	172.35	121.267	41.0167
20	2	3	5.33333	12.0886	93.3	60.5667	10.4833
20	2	3	5.33333	10.8917	75.35	58.2833	16.6667
21	2	2	6	11.6911	31.2	5.9	0
21	1	2	6	12.1472	42.75	15.55	0
21	1	2	6	11.6419	34.85	9.15	0
21	2	2	6	11.9367	21.5	5.1	0
21	2	2	6	13.5128	26.6167	5.08333	0
21	2	2	6	12.0369	29.9333	6.21667	0
22	2	2	7.66667	10.7622	81.6667	70.4833	37.9333
22	2	2	7.66667	11.4306	64.3833	55.5167	38.0667
22	2	2	7.66667	12.5592	105.433	91.7167	68.15
22	2	2	7.66667	10.0147	69.0167	52.5167	24.0167
23	2	3	5.33333	15.7306	120.05	94.7333	38.1333
23	1	3	5.33333	13.9294	51.25	34.4167	4.85
23	1	3	5.33333	13.17	36.7833	23.5167	1.55
23	2	3	5.33333	16.665	97.0667	66.45	17.5667
23	2	3	5.33333	15.6703	88.05	59.7	8.41667
23	2	3	5.33333	16.7122	90.6833	64.45	20.2
24	2	2	5.66667	12.2711	100.333	77.1	46.7
24	2	2	5.66667	15.5656	134.517	105.583	60.4833
24	1	2	5.66667	11.9839	121.9	69.15	3.06667
24	1	2	5.66667	13.8653	75.3667	36.2333	2.43333
24	2	2	5.66667	15.0453	125.967	91.8167	46.65
24	2	2	5.66667	14.1133	131.8	97.85	51.0667
24	2	2	5.66667	15.6303	146.9	109.8	49.95
25	2	2	8.33333	11.8461	57.7667	41.8	18.7833
25	1	2	8.33333	12.9817	13.2833	3.4	0
25	1	2	8.33333	14.7833	47.45	28.6	15.5
25	2	2	8.33333	13.3853	66.3	44.4667	13.8667
25	2	2	8.33333	10.6056	57.45	39.9167	14.8333
25	2	2	8.33333	12.8242	61.5667	40.7	11.6
26	2	3	3	10.4447	81.75	61.8	31.2333
26	2	3	3	14.0772	169.467	128.4	76.1667
26	1	3	3	16.4964	131.617	78.2833	6.65
26	1	3	3	13.0603	56.9333	31.9333	3.41667
26	2	3	3	14.475	98.45	74.9	48.2333
26	2	3	3	11.8756	137.45	66.9167	16.9833
26	2	3	3	14.5172	135.8	85.0833	36.4333
27	2	1	1.66667	14.7808	122.333	83.55	26.6167
27	1	1	1.66667	12.7992	48.8333	28.2333	4.78333
27	1	1	1.66667	11.7533	74.3333	47	0
27	2	1	1.66667	12.2119	127.6	108	55.1833
27	2	1	1.66667	12.34	86.65	66.1833	34.3333
27	2	1	1.66667	13.1142	121.133	93.4	46.85
28	2	3	5.66667	10.9392	72.25	60.55	30.5667
28	2	3	5.66667	12.6197	73.4	55	28.4167
28	1	3	5.66667	14.0544	41.9333	21.4	1.63333
28	2	3	5.66667	14.8081	100.383	82.9167	56.45
28	2	3	5.66667	14.4439	128.517	109.8	65.7833
29	2	1	3.66667	12.9458	89.5333	64.5	20.7667
29	2	1	3.66667	14.4128	85.8167	58.2333	13.3
29	1	1	3.66667	10.1881	72.7333	51.6	17.0833
29	1	1	3.66667	12.2147	61.6333	33.6167	1.06667
29	2	1	3.66667	17.6533	123.883	79.4333	30.9167
29	2	1	3.66667	10.1953	107.967	69.6833	17.9167
30	2	2	4.33333	14.9	171.517	121.683	52.1833
30	1	2	4.33333	14.7736	119.283	58.75	1.08333
30	1	2	4.33333	13.7169	73.3167	43.2	7.83333
30	2	2	4.33333	13.9203	158	126.217	73.5667
30	2	2	4.33333	17.7761	187.133	144.017	67.4167
30	2	2	4.33333	18.5831	227.95	184.2	101.8
31	2	1	4	10.4442	138.883	113.5	83.4333
31	1	1	4	10.1847	25.15	12.5	3.26667
31	2	1	4	14.7089	92.1167	78.1833	42.85
31	2	1	4	11.7344	100.767	67.9167	21.15
31	2	1	4	15.8017	139.383	99.1333	54.5333
32	2	3	6	12.8708	148.3	105.9	53.2167
32	1	3	6	13.0364	74.6	34.75	3.3
32	1	3	6	13.1225	72.7	48.5	7.85
32	2	3	6	13.0603	141.767	113.7	57.3333
32	2	3	6	11.7742	93.2333	62.3333	9.66667
32	2	3	6	10.1453	102.917	65.6833	12.7167
33	2	3	7	10.3714	44.6	32.15	12.3667
33	2	3	7	12.4753	86.0833	63.6333	24.9
33	1	3	7	11.0983	83.9667	72.5833	50.4
33	1	3	7	11.1478	46.45	25.3	8.58333
33	2	3	7	11.9814	97.2	70.95	26.7333
33	2	3	7	14.8578	98.55	75.15	33.1
34	2	2	7	13.585	78.3833	45.05	8.36667
34	1	2	7	12.9094	50.8167	23.3167	4.93333
34	1	2	7	11.9269	67.3333	38.1833	18.4833
34	2	2	7	15.2528	58.9	32.1167	7.31667
34	2	2	7	13.1228	80.0833	62.9333	33.6
34	2	2	7	15.8008	84.95	62.75	34.4333
35	2	3	4.66667	11.2194	120.35	82.2833	20.5167
35	1	3	4.66667	15.8872	111.7	56.2833	5.28333
35	2	3	4.66667	14.8714	91.5333	67.4667	22
35	2	3	4.66667	15.1275	124.05	86.5833	22.1
36	2	2	6.33333	14.35	96.3	73	45.5167
36	1	2	6.33333	11.3939	35.1	20	7.38333
36	2	2	6.33333	14.4706	99.5167	75.2	31.8833
36	2	2	6.33333	14.9872	93.1333	66.7	26.2833
36	2	2	6.33333	16.1783	98.1833	63.4	14.75
37	2	1	5	10.8672	64.5667	47.1333	21.35
37	2	1	5	13.7072	112.967	72.5833	31.3167
37	1	1	5	10.0369	46.95	32.3833	24.35
37	2	1	5	14.8869	92.6	63.4167	25.45
37	2	1	5	11.9753	78.95	58.0167	28.9333
38	2	1	5	13.5064	61.3833	44.3667	13.3333
38	1	1	5	12.3244	46.6833	25.05	7.31667
38	2	1	5	12.1975	81.4167	66.5	37.95
38	2	1	5	10.9203	114.067	91.9333	38.55
38	2	1	5	13.15	110.583	85.35	39.4667
39	2	4	8.66667	10.5781	53.1333	41.7667	23.2
39	2	4	8.66667	19.4733	142.683	57.55	20.4333
39	1	4	8.66667	11.6853	37.3167	12.65	2.26667
39	2	4	8.66667	14.2253	51.9	41.5	21.65
39	2	4	8.66667	14.8733	57.9333	42.1333	13.4667
40	2	1	5	12.1208	111.8	91.8	67.1667
40	1	1	5	11.1961	138.917	115.5	77.3167
40	1	1	5	12.0906	46.3833	26.65	3.83333
40	2	1	5	12.315	144.233	120.583	86.9667
41	2	2	10	15.6311	90.4	69.1333	39.2167
41	1	2	10	10.0314	47.2	27.6167	3.7
41	1	2	10	12.5172	31.8667	20.45	4.66667
41	2	2	10	15.4858	73.6167	53.9167	33.2667
41	2	2	10	13.1133	83.4333	65.15	32.25
41	2	2	10	16.3358	111.55	91.3667	50.5333
41	2	2	10	13.8197	123.783	107.883	67.3833
42	2	2	6.66667	13.4164	111.333	86.5667	45.5833
42	2	2	6.66667	15.2814	79.4333	47.7	16.85
42	1	2	6.66667	12.9111	35.8333	15.2333	0
42	1	2	6.66667	11.635	79.0167	54.6833	28.8
42	2	2	6.66667	14.1489	82.2	59.4833	30.3167
42	2	2	6.66667	13.8047	66.4667	42.0833	15.4333
43	2	1	5.33333	10.1339	107.5	88.2667	51.8333
43	2	1	5.33333	10.9958	96.95	66.65	18.1167
44	2	3	7	14.7372	71.9167	51.9	14.7833
44	2	3	7	14.7442	73.5833	57.9833	20.7667
44	2	3	7	13.7147	96.4333	76.1	28.3167
45	2	2	4.66667	13.0833	163.133	111.183	36.2167
45	1	2	4.66667	10.8544	60	29.9333	2.25
45	2	2	4.66667	12.7478	164.633	131.35	59.2833
45	2	2	4.66667	12.7561	86.9333	69.2167	29.9
45	2	2	4.66667	10.1831	153.517	120.483	63.8167
46	2	1	8.33333	16.4317	149.8	109.45	55.95
46	1	1	8.33333	13.8786	81.2	42.1833	14.5167
46	1	1	8.33333	12.5639	85.2	42.1833	11.0333
46	2	1	8.33333	14.7189	139.533	97.8667	41.9667
46	2	1	8.33333	15.9608	135.583	97.25	38.5667
46	2	1	8.33333	14.89	138.517	104.883	38.4333
47	2	3	8	15.8303	117.117	85.7667	23.5833
47	2	3	8	13.3839	51.3	35.1	10.6
47	1	3	8	14.8756	75.9333	50.1833	17.75
47	1	3	8	15.3814	41.2833	25.2333	5.95
47	2	3	8	16.3208	95.1667	75.5667	38.0333
47	2	3	8	15.5789	86.1833	72.4833	43.7833
48	1	3	4	16.6517	60.65	37.1333	2.08333
48	1	3	4	12.9478	60.3	35.2333	8.55
48	2	3	4	14.1647	94.05	65.25	25.8667
48	2	3	4	13.9342	116.133	80.5167	30.1333
48	2	3	4	13.9125	92.2333	72.6333	40.65
49	2	1	5	10.2225	61.5	42.6	12.6
49	2	1	5	17.3386	143.983	104.917	31.5667
49	1	1	5	13.1136	63.1	33.95	0
49	1	1	5	13.6961	76.7667	41	6.05
49	2	1	5	14.8386	115.9	94.0667	46.3833
49	2	1	5	13.2439	118.6	90.8167	42.4667
49	2	1	5	14.5678	123.8	100.567	50.65
50	2	1	3	15.3925	154.05	104.533	45.1667
50	1	1	3	17.2003	127.333	44.6167	17.8
50	1	1	3	10.5256	143.85	54.9333	15.3333
50	2	1	3	12.6311	127.817	99.1833	48.85
50	2	1	3	13.2281	150.3	97.3	30.0167
50	2	1	3	12.8928	147.7	97.25	35.85
51	2	2	5.33333	16.2325	113.617	55.0333	18.4167
51	1	2	5.33333	15.1333	128.817	96.8333	19.25
51	1	2	5.33333	10.0392	45.45	34.8833	16.6
51	2	2	5.33333	11.6203	103.067	72.9333	23.1167
51	2	2	5.33333	11.5136	113.483	86.4167	43.2
51	2	2	5.33333	12.9083	111.333	80.35	42.6667
52	2	2	9	13.3	198.617	173.233	123.917
52	2	2	9	17.5808	176.667	130.1	35.3333
52	1	2	9	16.6108	201.233	139.367	11.45
52	1	2	9	12.6625	167.617	132.517	70.5833
53	2	1	7.66667	11.6744	90.6333	66.9167	31.1833
53	1	1	7.66667	13.6242	62.1167	26.7	2.93333
53	2	1	7.66667	15.5975	96.85	62.65	24.7667
54	2	4	9	14.7517	140.183	110.583	69.8333
54	1	4	9	13.3478	93.2	43.9833	2.56667
54	1	4	9	12.2244	41.95	19.35	0
54	2	4	9	11.6639	57.8667	37.65	10.5333
54	2	4	9	13.8622	106.35	85.9833	55.8333
54	2	4	9	11.6203	66.2	26.5167	1.38333
55	2	3	5.25	12.0119	61.8667	38.1833	9.53333
55	1	3	5.25	14.1264	69.6667	45.75	2.23333
55	1	3	5.25	13.5294	56.5667	37.0167	6.31667
55	2	3	5.25	15.1733	96.7833	75.3167	28.9667
55	2	3	5.25	14.2625	84.5	67.4667	26.3833
55	2	3	5.25	14.2481	63.3167	46.8167	12.5833
56	2	3	1.66667	12.1542	137.233	105.717	55.9333
56	1	3	1.66667	10.0806	64.5833	33.5667	1.05
56	2	3	1.66667	15.1633	82.15	63.1833	32.95
56	2	3	1.66667	15.2283	96.4833	75.2333	39.6833
57	2	3	3.33333	13.8525	141.217	105.05	62.1167
57	2	3	3.33333	14.2553	210.783	153.517	79.8167
57	1	3	3.33333	10.105	50.65	23.3833	0
57	1	3	3.33333	10.3014	90.6667	53.8667	18.8833
57	2	3	3.33333	12.0461	186.017	147.233	99.15
57	2	3	3.33333	13.3972	177.917	130.283	54.8167
58	2	1	8	17.8447	76.1	45.2667	10.2333
58	1	1	8	15.6861	52.5	21.95	0
58	2	1	8	13.9306	47.9667	33.7833	13.8167
58	2	1	8	12.7881	51.2833	37.3333	12.3333
58	2	1	8	14.0625	75.8	56.45	20.6333
59	2	3	1.66667	15.1856	111.017	88.3333	37.4167
59	2	3	1.66667	15.3619	88.8333	62.1333	25.1333
59	1	3	1.66667	14.1519	57.35	35.7667	9.16667
59	2	3	1.66667	13.4794	83.5	67.0667	38.6
60	2	3	1.66667	13.4392	162.017	102.95	15.05
60	1	3	1.66667	10.7178	82.4167	36.6667	5.18333
60	2	3	1.66667	13.5869	145.117	107.7	41.1167
60	2	3	1.66667	10.12	81.9333	61.1833	28.5833
60	2	3	1.66667	13.5197	84.9333	53.5833	12.25
61	2	3	0	12.6067	53.7	25.4833	0
61	1	3	0	11.2778	48.9333	24.2833	0
61	2	3	0	13.9506	51.4667	35.1167	7.66667
62	2	1	5.66667	13.435	81.5167	50.9667	12.1833
62	1	1	5.66667	12.9878	104.2	52.6167	6.98333
62	1	1	5.66667	10.6339	64.2667	30.7333	7.2
62	2	1	5.66667	13.2414	90.25	63.6833	22.65
62	2	1	5.66667	13.1028	97.3167	78.0833	50.55
63	2	1	7	13.4439	75.0167	21.55	2.53333
63	1	1	7	10.6219	78.3	33.7167	5.21667
64	2	2	7.33333	10.7214	85.9	70.7833	48.3667
64	2	2	7.33333	15.1836	101.317	68.9833	26.0167
64	1	2	7.33333	11.0072	9.65	3.5	0
64	1	2	7.33333	12.3031	47.65	27.6833	8.48333
64	2	2	7.33333	13.4078	111.55	90.4833	58.35
64	2	2	7.33333	14.4169	118.6	98.4167	54.75
64	2	2	7.33333	12.5667	108.317	81.1833	43.0667
65	2	3	8.33333	15.145	140.683	89.2833	30.0333
65	1	3	8.33333	13.5856	185.25	145.25	58.3333
65	1	3	8.33333	15.1142	79.8667	50.7	7.78333
65	2	3	8.33333	12.6158	124.933	100.083	47.7667
65	2	3	8.33333	13.9428	145.917	96.8	22.0333
65	2	3	8.33333	13.5914	169.817	120.383	31.2167
66	2	3	4.66667	14.0503	52.3	32.0333	8.55
66	1	3	4.66667	12.3253	25.6167	10.4167	2.51667
66	2	3	4.66667	11.1156	45.9	35.5667	9.23333
66	2	3	4.66667	11.6139	52.4667	39.6667	14.7
66	2	3	4.66667	11.1533	46.3333	31.8833	8.16667
67	2	3	6.33333	15.48	133.933	89.8333	41.2167
67	1	3	6.33333	13.7108	133.317	94.2833	32.9333
67	2	3	6.33333	11.5347	103.083	72.65	26.0167
67	2	3	6.33333	10.8653	62.1667	44.6333	15.7167
68	2	3	2.66667	10.8192	145.733	96.7333	22.9333
68	2	3	2.66667	10.9536	213	158.083	75.6
69	2	1	8	10.9531	99.1333	83.7833	58.8333
69	2	1	8	11.6622	108.2	90.7833	52.8333
69	2	1	8	10.5461	62.3	46.6	23.65
69	2	1	8	12.4069	71.0167	53.8667	17.5833
70	1	3	6.66667	13.2931	80.7833	46.8833	10.5167
70	1	3	6.66667	12.9472	101	62.2833	7.53333
70	2	3	6.66667	12.0089	37.4833	28.0333	6.9
70	2	3	6.66667	13.3717	69.1667	53.6833	10.6667
70	2	3	6.66667	12.9428	51.4667	37.7167	3.86667
71	1	2	4.33333	12.0181	123.617	99.1667	34.0833
71	2	2	4.33333	10.57	43.75	32.2167	9.06667
71	2	2	4.33333	11.335	55.2833	42.2167	15.3333
72	2	3	7.33333	12.135	125.417	102.983	56.2833
72	2	3	7.33333	11.4586	132.133	109.833	56.0833
72	2	3	7.33333	10.5981	72.4333	53.8333	11.85
73	2	3	6.33333	15.2286	124.767	96.9	39.6167
73	1	3	6.33333	11.9536	44.4667	33.2167	19.9333
73	1	3	6.33333	13.6272	39.75	21.6333	4.01667
73	2	3	6.33333	14.3219	99.3833	70.5667	25.2
73	2	3	6.33333	14.7586	149.45	127.033	70.35
73	2	3	6.33333	14.7664	116.133	91.3833	46.0167
74	2	2	3.33333	12.7514	169.8	113.733	42.7833
75	2	3	2.66667	13.3167	81.3	53.1667	13.5667
75	1	3	2.66667	12.5161	44.0667	23.1333	1.28333
75	2	3	2.66667	11.6419	95.1833	66.7	11.0333
75	2	3	2.66667	14.0264	94.5167	61.9667	12.3833
75	2	3	2.66667	12.6119	83.4667	57.3833	10.5
76	2	3	3.33333	14.5428	171.7	32.7	23
76	1	3	3.33333	10.5094	86.55	15.6333	4.71667
76	2	3	3.33333	14.7003	175.567	10.9667	2.66667
76	2	3	3.33333	13.5172	116.25	3.96667	0
76	2	3	3.33333	11.4253	142.483	24.75	13.1167
77	2	2	10	13.0786	66.9667	42	9.68333
77	2	2	10	12.8464	47.1333	31.6667	11.55
77	2	2	10	10.6381	32.25	20.8667	3.46667
78	2	2	4.66667	14.6578	57.4167	39.0167	14.8667
78	1	2	4.66667	11.8292	50.3	27.1667	6.13333
78	2	2	4.66667	12.6875	87.5833	70.65	51.4167
78	2	2	4.66667	13.2175	65.8833	43.4833	17.0667
78	2	2	4.66667	13.7708	90.1	69.5333	45.2167
78	2	2	4.66667	13.6775	99.8833	75.8667	46.1
79	1	3	8	13.8081	53.9667	27.6333	1.56667
79	2	3	8	14.1642	76.4833	58.3833	9.96667
79	2	3	8	13.5003	90.65	71.1333	19.1
79	2	3	8	11.0403	70.65	57.2333	20.9667
80	2	3	4.33333	11.3683	57.7167	40.4667	12.2167
80	2	3	4.33333	10.7253	62.9333	47.6	11.15
80	2	3	4.33333	11.0058	55.6167	40.6833	14
81	2	1	4.33333	12.7344	64.5333	33.75	7.61667
81	2	1	4.33333	13.3947	64.4	39.0167	12.7
81	1	1	4.33333	14.2803	63.1167	23.8333	0
81	1	1	4.33333	12.8125	65	35.1167	8.45
81	2	1	4.33333	11.5033	53.95	22.7833	2.71667
81	2	1	4.33333	11.8275	60.2667	26.45	2.45
82	2	3	3.66667	19.1492	71.2833	49.8833	18.2
82	1	3	3.66667	11.8103	45.9167	22.7167	3.78333
82	2	3	3.66667	16.5628	106.283	76.1667	23.4167
82	2	3	3.66667	18.8458	188.05	132.767	60.6833
83	2	1	8	13.5578	65.0333	41.7167	12.2833
83	2	1	8	12.6878	105.6	72.8333	18.5167
83	2	1	8	15.4411	150.533	103.767	43.6667
84	1	1	6.33333	12.6556	126.25	68.2833	9.26667
84	2	1	6.33333	11.9044	59.2833	44.6833	12.8833
84	2	1	6.33333	15.6681	83.4333	46.6	10.3167
85	2	3	3.33333	12.1431	110.917	85.8333	33.7833
85	2	3	3.33333	12.2392	145.6	112.85	42.35
85	2	3	3.33333	11.7786	146.75	109.95	48.35
85	2	3	3.33333	12.415	107.367	78.7167	18.75
86	2	1	8.66667	12.3358	69.2833	35.9333	9.26667
86	1	1	8.66667	10.1178	68.2667	33.8167	0
86	1	1	8.66667	10.7528	49.6167	30.05	3.98333
86	2	1	8.66667	12.5131	72.25	31.7667	3.9
86	2	1	8.66667	10.3825	61.7333	34.2833	3.66667
86	2	1	8.66667	11.9314	76.9167	57.25	27.85
87	2	1	5	10.9664	142.25	107.817	58.85
87	2	1	5	16.1672	127.05	82.1	34.9
87	2	1	5	10.8981	174	111.433	33.4167
88	2	3	4.66667	10.7306	140.85	122	73.8667
88	1	3	4.66667	13.0669	60.4	30.7167	0
88	1	3	4.66667	12.15	72.5	52	12.6667
88	2	3	4.66667	14.6303	158.4	137.5	87.6
88	2	3	4.66667	15.1108	170.833	148.983	91.9
88	2	3	4.66667	14.5072	176.033	155.283	90.9
89	2	3	3.33333	10.9294	156.483	133.75	82.4333
90	2	1	6	10.8575	131.467	80.0167	28.8667
90	2	1	6	15.9136	146.5	96.1	40.6167
90	1	1	6	14.1467	137.867	57.9667	0
90	1	1	6	12.0897	110.65	54.15	4.01667
91	2	1	7	10.2389	51.2667	35.5667	14.6333
91	1	1	7	11.23	42.9333	25.2167	5.8
91	2	1	7	10.4933	48.2667	31.7667	8.81667
91	2	1	7	12.865	90.3333	58.7	17.5667
92	2	2	0	11.0319	59.05	29.05	3.8
92	1	2	0	14.1472	96.8167	55.3	18.7167
93	2	3	5	11.9428	75.3833	46.9833	14.3333
93	1	3	5	13.6172	86.75	48.4333	5.23333
93	1	3	5	11.2228	44.6833	23.5667	3.45
93	2	3	5	13.2358	59.75	39.6333	12.2833
93	2	3	5	12.8353	56.2333	40.8667	12.0167
93	2	3	5	14.8181	77.9	51.2	10.4667
94	2	1	4.33333	11.4894	157	129.217	95.15
94	2	1	4.33333	13.7903	199.533	160.467	95.9167
94	1	1	4.33333	17.6708	188.9	146.467	109
94	1	1	4.33333	11.1725	106.517	90.4167	73.4333
94	2	1	4.33333	13.6025	203.783	157.633	92.6833
94	2	1	4.33333	12.2044	141.367	120.3	78.8
95	2	2	10	13.9917	41.8	21.9833	1.61667
95	1	2	10	12.8208	23.3833	13.4167	0
95	1	2	10	11.3833	26.1167	17.0333	1.71667
95	2	2	10	16.6042	66.2833	52.0667	23.6833
95	2	2	10	14.6792	56.3667	41.65	7.41667
95	2	2	10	16.6178	67.7167	44.8	12
96	2	3	3.33333	15.7764	99.9167	67.6	32.3333
96	1	3	3.33333	12.8314	78.5667	52.3833	18.3667
96	1	3	3.33333	15.1922	111.267	76.7833	36.45
96	2	3	3.33333	14.6664	146.4	126.183	83.4667
96	2	3	3.33333	15.0461	124	102.683	64.5333
96	2	3	3.33333	12.7331	85.9833	68.0667	34.35
97	2	1	5	10.9122	74.4667	59.9667	43.1667
97	2	1	5	14.7294	150.067	116.033	69.15
97	1	1	5	16.0281	149.617	101.95	55.0167
97	1	1	5	13.4344	41.7833	24.1	14.3167
97	2	1	5	11.1972	97	74.3	50.65
97	2	1	5	14.3194	125.417	89.8333	51.8167
97	2	1	5	14.5836	141.983	109.667	58.0667
98	2	2	4.33333	10.3097	54.0167	36.3333	6.3
98	2	2	4.33333	16.0419	113.25	82.3167	23.5333
98	1	2	4.33333	10.6983	77.4167	46.15	6.93333
98	2	2	4.33333	13.5842	123.383	85.1333	30.7167
98	2	2	4.33333	12.8872	106	78.6667	23.7667
98	2	2	4.33333	14.6058	144.25	98.2333	32.9
99	2	1	7	10.8503	124.05	105.5	80.6833
99	1	1	7	11.6011	71.4667	39.1833	13.0833
99	2	1	7	15.5733	116.633	93.2167	60.4167
99	2	1	7	13.4025	144.467	124.367	91.2
99	2	1	7	12.6725	149.85	116.033	82.9167
100	2	2	3	12.1017	115.883	63.55	12.95
100	1	2	3	11.2006	81.75	40.6167	2.36667
100	1	2	3	11.3464	71.4333	40.15	7.35
100	2	2	3	11.4417	60.2667	38.5667	12.5667
100	2	2	3	12.1139	63.0333	38.6667	12.4333
101	2	3	2.66667	10.2522	42.8	24.1	8.68333
101	2	3	2.66667	12.7442	93.55	55.8833	19.7667
101	1	3	2.66667	14.4781	54.45	29.55	12.1
101	1	3	2.66667	13.0269	75.7833	36.1167	1.1
101	2	3	2.66667	14.7722	132.95	102.517	48.05
101	2	3	2.66667	14.4436	69.3833	49.4333	15.9833
101	2	3	2.66667	13.53	129.117	101.95	42.9333
102	1	2	3.33333	12.2542	42.55	23.4833	7.78333
102	1	2	3.33333	13.9675	84.0333	49.7333	8.05
102	2	2	3.33333	11.0356	71.0833	44.1333	5.36667
102	2	2	3.33333	10.7833	82.35	60.2167	39.5
103	2	3	4.33333	11.9356	50.2	34.95	6.66667
103	2	3	4.33333	14.6561	115.3	74.0667	17.5667
103	2	3	4.33333	13.6569	77.9167	43.6333	1.48333
103	2	3	4.33333	14.2136	149.5	104.817	29.8833
103	1	3	4.33333	15.9867	101.883	55.55	3.48333
103	1	3	4.33333	13.2911	81.4167	49.4833	3.08333
103	2	3	4.33333	14.1767	77.4333	54.25	21.6667
104	2	3	3.66667	11.6228	141.983	118.817	67.5667
104	2	3	3.66667	14.9494	123.95	92.5167	44.1
104	1	3	3.66667	15.2425	61.1167	27.9333	0
104	1	3	3.66667	10.8975	23.6667	12.2333	0
104	2	3	3.66667	16.2108	124.683	98.2167	46.2833
104	2	3	3.66667	15.9033	126.017	96.2667	49.9333
104	2	3	3.66667	16.9511	147.933	117.017	59.3167
105	2	2	6.66667	12.5983	119.633	76.2	16.15
105	1	2	6.66667	13.0422	94.05	43.9	5.15
105	1	2	6.66667	11.7169	103.6	82.2333	44.1167
105	2	2	6.66667	13.305	106.45	65.2	9.63333
105	2	2	6.66667	13.9517	82.4	58.65	11.4667
105	2	2	6.66667	13.6478	111.1	65.1	8.38333
106	2	1	5	12.8831	105.333	84.6	46.5333
106	2	1	5	16.7611	83.4	51.5	21.1667
106	2	1	5	15.9569	93.4667	69.8	27.0333
106	2	1	5	12.4039	74.5333	60.1	27.3167
107	2	3	5	12.5178	101.733	76.7	37.3833
107	2	3	5	12.6308	144.533	99.1333	49.05
107	1	3	5	13.4672	157.15	109.15	49.2833
107	1	3	5	15.0219	52.55	30.9333	4.15
107	2	3	5	13.38	178.1	151.717	105.05
107	2	3	5	11.0453	164.967	128.883	60.75
108	2	1	6.66667	11.775	54.4833	36.6167	3.16667
108	1	1	6.66667	11.9586	115.533	83.7	45.2333
108	1	1	6.66667	13.4017	89.05	67.4833	40.15
108	2	1	6.66667	12.1592	72.9333	48.4167	9.91667
108	2	1	6.66667	12.6553	55.6667	37.15	4.56667
108	2	1	6.66667	11.8211	69.5833	39.7833	4.56667
109	1	2	7	11.7353	35.3	24.5333	5.25
109	2	2	7	13.6817	61.8167	51.95	25.4667
109	2	2	7	11.1414	84.8333	73.95	53.35
110	2	1	1.66667	10.4456	98.6333	71.7167	42.4833
110	2	1	1.66667	13.8497	151.633	116.45	70.1333
110	1	1	1.66667	18.9811	92.0167	53.4833	20.2667
110	2	1	1.66667	13.4047	92.2667	53.7833	9.31667
110	2	1	1.66667	14.045	154.383	103.467	46
110	2	1	1.66667	14.8558	149.467	108.567	45.2833
111	2	3	4.66667	10.3064	62.5167	44.5333	16.3167
111	1	3	4.66667	13.7253	62.7	35.1	8.71667
111	2	3	4.66667	12.6128	67.0167	46.35	19.25
112	2	3	4.66667	10.3036	19.0667	12.9167	7.23333
112	2	3	4.66667	16.1919	81.9333	69.95	49.9833
112	1	3	4.66667	18.1689	15.3167	9.5	1.25
112	1	3	4.66667	20.0872	13.65	7.28333	0
112	2	3	4.66667	19.4175	37.4167	24.5167	7.96667
112	2	3	4.66667	17.2392	123.1	99.2	52.45
112	2	3	4.66667	21.2394	74.1	62.7833	32.8167
113	2	1	8.66667	13.5117	118.933	85.1667	28.6167
113	1	1	8.66667	13.5533	59.25	33.7833	0
113	1	1	8.66667	13.5039	76.2833	44.2167	7.1
113	2	1	8.66667	13.6589	80.6833	59.4167	24.6
113	2	1	8.66667	13.3881	80.0833	51.5333	22.8667
113	2	1	8.66667	14.3806	88.0167	56.3833	22.05
114	2	1	10	10.7997	87.5667	62.5	12.6
114	2	1	10	16.2153	127.267	99.55	51.4333
114	1	1	10	14.5694	52.8667	24.75	8.03333
114	2	1	10	15.7214	141.667	103.233	39.9333
114	2	1	10	15.0694	190.983	144.083	66.4333
115	2	1	7	12.2553	140.233	105.4	61.1333
115	1	1	7	14.1775	81.85	46.6833	9.68333
115	1	1	7	15.2153	131.4	54.8167	1.91667
115	2	1	7	15.225	134.933	99.5333	42.1333
115	2	1	7	12.7225	126.117	104.767	50.85
116	2	3	8	12.5122	77.6167	58.3667	18.6667
116	1	3	8	11.2086	127.833	93.0667	58.7833
116	1	3	8	14.2019	101.2	75.2	40
116	2	3	8	12.5789	68.3667	49	19.1
116	2	3	8	12.0539	75.2833	54.6833	9.08333
116	2	3	8	11.2792	61.9833	45.75	9.93333
117	2	2	6	13.8828	68.5	48.5667	7.51667
117	1	2	6	15.3086	83.65	37.0833	2.71667
117	1	2	6	12.3936	47.4667	29.6167	3.55
117	2	2	6	12.8531	95.4	72.7	15.2
117	2	2	6	12.9994	87.3833	67.4167	11.1167
117	2	2	6	13.6308	95.6167	74.0833	22.2667
117	2	2	6	12.2594	99.0833	75.6167	22.75
118	2	1	5.66667	11.8522	60.2167	15.3833	7.31667
118	1	1	5.66667	11.1569	55.45	13.25	0
118	2	1	5.66667	12.3911	52.2667	14.8833	1.01667
118	2	1	5.66667	12.5636	66.7	43.4833	19.4167
118	2	1	5.66667	10.4847	26.8333	11.8833	8.08333
119	2	2	7	12.6753	49	38.9667	21.2333
119	2	2	7	16.5069	65.15	37.2167	8.05
119	1	2	7	19.3425	103.417	52.2333	4.43333
119	1	2	7	15.9336	25.7167	11.9667	0
119	2	2	7	16.3236	72.7	46.4167	20.55
119	2	2	7	13.0922	58.7333	44.9833	18.7
119	2	2	7	20.1117	80.0167	50.2167	14.4333
120	2	3	0	10.2061	61.9	43.5167	17.9333
121	2	1	6	11.9092	56.7167	37.2167	8.45
121	2	1	6	12.1086	140.95	82.3167	23.6167
121	1	1	6	13.5931	154.817	81.0167	1.06667
121	2	1	6	11.0797	110.133	76.6333	27.2667
121	2	1	6	17.2922	97.25	61.2333	12.5
122	2	2	0	10.7569	102.667	77.1833	33.85
123	2	1	4	11.7017	116.217	95.15	63.8167
123	2	1	4	15.1064	129.1	101.2	59.3
123	2	1	4	10.5644	128.967	100.083	66.2
123	2	1	4	10.8644	114.1	90.05	57.7
124	2	1	9	12.0272	120.633	96.3833	45.15
124	2	1	9	18.9172	143.7	103.183	37.5667
124	1	1	9	22.2403	165.15	104.333	61.6833
124	1	1	9	13.2061	76.7167	38.2667	7.65
124	2	1	9	21.5917	104.083	60.7	6.66667
124	2	1	9	16.5978	177.767	106.6	32.9333
124	2	1	9	10.555	109.867	74.1333	29.7
125	2	3	0.333333	18.5497	150.033	84.3833	15.25
125	1	3	0.333333	16.9464	261.317	188.583	111.733
125	1	3	0.333333	10.8108	43.8833	24.0833	9.03333
125	2	3	0.333333	13.8967	79.3167	49.4333	9.38333
125	2	3	0.333333	13.3714	143.017	89.5833	14.95
125	2	3	0.333333	14.8544	114.95	66.2167	15.3833
126	2	2	8.33333	11.7683	59.55	39.9	12.4667
126	2	2	8.33333	15.1594	64.4	31.6	4.93333
126	1	2	8.33333	10.4853	25.8	7.4	0
126	1	2	8.33333	10.6794	31.1167	11.8	1.43333
126	2	2	8.33333	15.1381	86.7	59.3833	18.0833
126	2	2	8.33333	13.7525	74.75	48.1667	13.0667
126	2	2	8.33333	14.3417	78.6333	52.4333	9.15
127	2	3	6.66667	11.4517	94.9	73.3667	30.8333
127	1	3	6.66667	10.3439	30.85	15.15	2.98333
127	2	3	6.66667	11.9281	70.6	55.5833	16.3833
127	2	3	6.66667	15.3331	97.4833	77.7667	31.0833
128	2	2	9.33333	10.2881	104.933	80.5	50.1333
128	1	2	9.33333	12.0586	34.2	17.3667	3.2
128	2	2	9.33333	14.0017	121.367	88.35	44.7167
128	2	2	9.33333	12.6158	92.7667	68.1	37.5333
128	2	2	9.33333	12.9008	60.7167	35.2	7.91667
129	2	1	2	11.1594	104.317	67.1833	29.9833
129	1	1	2	10.2869	53.2167	23.4833	0
129	2	1	2	13.4853	90.7833	66.7333	22.4
129	2	1	2	11.4744	98.1167	56.15	10.1
129	2	1	2	11.3656	90.2667	67.1833	22.65
130	2	3	6.33333	14.9497	94.1667	66.2333	32.9
130	1	3	6.33333	16.1131	49.8333	27.5833	0
130	1	3	6.33333	16.8647	45.5	27.7667	5.95
130	2	3	6.33333	14.3197	101.617	80.9833	37.9833
130	2	3	6.33333	15.7928	89.5333	72.35	27.0833
130	2	3	6.33333	11.5692	51.45	40.3667	10.7167
131	2	3	2	11.1028	40.7167	31.2667	12.6167
131	2	3	2	11.4714	63.8167	39.15	18.4833
131	1	3	2	10.6828	62.9	36.1167	10.9167
131	1	3	2	13.3986	66.25	37.5167	10.5833
131	2	3	2	11.2006	40.4667	28.7833	8.98333
131	2	3	2	13.7372	59.8333	42.4833	16.5833
132	2	1	6.66667	14.4222	104.983	72.8	25.1333
132	2	1	6.66667	16.7108	120.083	77.6333	10.8333
132	2	1	6.66667	14.6206	110.217	96.5167	65.6667
132	2	1	6.66667	16.9094	154.583	125.567	69.1667
133	2	1	2.66667	10.9933	118.517	87.5667	43.9833
134	2	1	6	10.0083	90.2167	34.7333	5.56667
134	2	1	6	13.5636	90.2167	42.55	5.68333
134	1	1	6	15.5556	65.2667	34.6167	3.81667
134	1	1	6	12.4442	61.15	25.65	2.46667
134	2	1	6	14.3247	117.117	54.8333	4.05
134	2	1	6	13.4894	127.633	57.4667	15.9
134	2	1	6	10.4533	96.3833	49.9167	8.2
135	2	3	5.66667	14.0144	76.1667	57.85	22.3833
135	1	3	5.66667	10.49	59.6667	35.0333	2.61667
135	2	3	5.66667	12.9494	96.3833	68.6333	21.2667
135	2	3	5.66667	10.1483	84.0833	69.6167	30.0333
135	2	3	5.66667	13.7697	110.917	83.45	19.9833
136	2	1	0	18.7128	157.15	92.1167	17.6833
136	1	1	0	15.6875	120.45	50.5333	2.2
136	1	1	0	13.0531	101.183	46.3167	1.9
136	2	1	0	12.9033	114.917	85.5667	33.9333
136	2	1	0	14.985	144.2	97.8333	30.2667
136	2	1	0	14.6728	185.9	122.1	36.2667
137	2	1	6.33333	14.6828	99.8	74	29.0667
137	1	1	6.33333	12.4447	79.4	43.1	3.46667
137	1	1	6.33333	12.53	62.35	35.8667	9.93333
137	2	1	6.33333	12.2314	61.7667	49.25	20.15
137	2	1	6.33333	11.4161	80.8167	67.4667	27.7
137	2	1	6.33333	11.1139	108.25	91.5167	50.1167
138	2	3	4.33333	15.7444	116.2	67.7167	19.9833
138	1	3	4.33333	13.1672	94.15	50.0167	8.06667
138	1	3	4.33333	13.1928	83.8833	42.9	9.61667
138	2	3	4.33333	15.5514	111.8	78.35	27.9167
138	2	3	4.33333	15.5644	137.767	96.0833	33.8667
138	2	3	4.33333	16.2636	153.2	119.3	48.55
139	2	2	6.33333	17.6161	70.6	31.6	5.01667
139	1	2	6.33333	11.825	93.7	48.65	1.16667
139	1	2	6.33333	13.2578	65.5833	31.6333	3.63333
139	2	2	6.33333	12.9686	59.2333	29.2	0
139	2	2	6.33333	14.1156	42.8667	17.3167	0
139	2	2	6.33333	13.2261	59.6167	35.05	0
140	1	2	2.33333	11.8989	168.817	157.05	132.45
140	1	2	2.33333	11.0628	131.383	105.6	78.0333
140	2	2	2.33333	12.4372	149.383	126.867	96.2333
140	2	2	2.33333	10.9369	114.2	94.7167	62.0833
140	2	2	2.33333	11.3808	164.433	146.35	116.783
141	2	3	5.33333	14.5522	127.933	91.1167	40.8667
141	1	3	5.33333	11.1672	77.0667	55.45	23.75
141	1	3	5.33333	18.3314	155.817	139.917	107.467
141	2	3	5.33333	16.6542	135.933	103.317	50.6
141	2	3	5.33333	15.8686	114.35	82.0167	41.1833
141	2	3	5.33333	15.6053	214.15	176.65	112.817
142	2	3	2.33333	10.4492	167.983	107.05	34.6
142	1	3	2.33333	13.7547	136.017	79.9333	11.4
142	1	3	2.33333	10.9178	123.45	68.5833	4.13333
142	2	3	2.33333	10.0592	170.083	124.033	65.4167
142	2	3	2.33333	14.2531	224.167	172.467	84.6
142	2	3	2.33333	15.27	155.35	86.2667	31.65
143	2	1	4.66667	11.1908	71.55	43.15	6.8
143	2	1	4.66667	13.2836	115.4	69.5	29.4167
143	2	1	4.66667	14.8281	119.667	75.9	28.75
143	2	1	4.66667	12.04	99.4333	59.7833	27.45
143	2	1	4.66667	13.475	113.367	65.8	15.3
144	2	3	4.33333	14.9825	94.2667	61.2167	19.0833
144	1	3	4.33333	13.6147	98.1333	54.6833	5.61667
144	1	3	4.33333	11.6411	273.633	89.85	10.8167
144	2	3	4.33333	12.1633	89.05	54.5333	18.6167
144	2	3	4.33333	13.2908	126.217	81.6	20.7
144	2	3	4.33333	14.8692	162.183	92.4333	26.0667
145	2	3	6.33333	12.5122	226.65	151.95	74.4667
145	1	3	6.33333	12.69	145.3	54.85	2.15
145	1	3	6.33333	12.3853	129	58.5667	0
145	2	3	6.33333	14.0156	119.567	45.3667	4.81667
145	2	3	6.33333	14.6064	242.95	123.833	2.73333
145	2	3	6.33333	13.8586	166.25	107.217	41.1667
146	2	2	2.33333	10.3789	99.0833	67.2667	21.15
146	2	2	2.33333	11.1864	111.183	75.05	21.05
146	1	2	2.33333	10.8769	112.35	71.1667	17.3
146	1	2	2.33333	10.4922	53.9167	25.1	3.65
146	2	2	2.33333	10.6478	113.583	68.55	27.45
146	2	2	2.33333	12.5264	75.7833	49.9333	12.9667
146	2	2	2.33333	12.5861	143.067	108.833	36.2167
147	2	1	7.33333	11.3028	165.067	130.333	70.8333
147	1	1	7.33333	12.1586	149.55	114.2	53.0167
147	2	1	7.33333	12.8181	149.333	118.717	55.3
148	2	1	4.33333	14.3528	89.9667	53.9333	9.63333
148	1	1	4.33333	13.9856	61.2333	22.3833	2.4
148	2	1	4.33333	12.9786	78.0833	53.4833	7.28333
148	2	1	4.33333	13.0531	78.4	50.4333	11.0667
148	2	1	4.33333	13.3097	91.5833	59.7167	8.18333
149	2	3	4	12.4672	113.867	82.1667	20.6667
149	2	3	4	16.5442	156.167	109.75	35.4
149	1	3	4	17.3378	132.75	83	20.6667
149	2	3	4	17.5783	161.533	123.95	46.15
149	2	3	4	15.6967	169.15	117.467	23.35
149	2	3	4	13.2064	145.267	109.65	41.65
150	2	2	3	15.0969	145.917	115.35	68.8333
150	1	2	3	10.0192	159.083	95.9667	16.15
150	1	2	3	11.0519	90.6333	47.6	9.56667
150	2	2	3	14.0381	104.8	65.7833	18.2167
150	2	2	3	14.9925	199.767	140.067	69.9167
151	2	2	5	16.91	110.567	68.8167	21.6
151	1	2	5	16.5467	101.9	61.9833	11.2667
151	1	2	5	15.7817	93.5167	54.7	4.26667
151	2	2	5	17.5303	124.983	94.2333	52.1333
151	2	2	5	16.6881	104.1	78.3667	38.75
151	2	2	5	19.5631	201.167	166.1	113.4
151	2	2	5	18.5897	129.133	100.017	51.3667
152	2	1	7.66667	15.0653	101.583	72.1833	15.6667
152	1	1	7.66667	13.9231	158.65	94.5167	19
152	1	1	7.66667	12.6658	74.8333	52.15	15.55
152	2	1	7.66667	12.8978	75.25	56.5	19.3667
152	2	1	7.66667	13.0675	61.25	44.55	7.68333
152	2	1	7.66667	12.9403	58.5833	39.35	13.0167
153	2	3	5.66667	11.5572	58.7667	45.35	7.2
153	2	3	5.66667	15.3269	104.9	63.1833	10.1
153	1	3	5.66667	11.9961	105.383	69.4	11.6833
153	1	3	5.66667	16.6694	62.4667	30.95	5.26667
153	2	3	5.66667	13.2403	52.1667	35.2333	5.36667
153	2	3	5.66667	14.3306	71.0833	52.0333	12.2833
153	2	3	5.66667	10.9261	62.3667	46.35	16.1333
154	2	2	6.33333	10.7417	69.9	56.05	34.5833
154	2	2	6.33333	12.3047	92.3	61.1333	16.0167
154	1	2	6.33333	13.0647	137.783	102.8	31.4667
154	1	2	6.33333	12.7289	73.2167	49.6	19.4667
154	2	2	6.33333	14.3875	99.6667	73.6	31.2667
154	2	2	6.33333	15.1031	40.5667	14.7167	0
154	2	2	6.33333	13.1906	59.3667	36.3167	9.93333
155	2	3	2.66667	17.2219	131.017	96.2	49.95
155	1	3	2.66667	14.42	173.217	107.3	83.5833
155	1	3	2.66667	13.5714	56.15	31.15	5.25
155	2	3	2.66667	14.8919	114.4	62.0167	17.75
155	2	3	2.66667	14.6989	105.683	85.3167	45.7833
155	2	3	2.66667	15.7228	100.517	79.7333	39.0833
156	2	3	7.66667	10.5925	146.583	121.267	66.6833
157	1	1	6.66667	16.3042	147.483	110	59.3167
158	1	3	5.66667	12.3786	212.85	104.25	3.05
158	2	3	5.66667	11.5778	104.983	72.8667	39.3
158	2	3	5.66667	11.7314	58.5	44.45	25.4333
159	2	3	5.66667	12.3058	69.95	48.9667	12.5
160	2	2	8	13.8386	112.25	77.85	31.7667
160	1	2	8	11.1622	59.35	28.4667	0
160	1	2	8	15.8958	94.95	47.2167	2.13333
160	2	2	8	14.2542	76.6	56.9	21.8833
160	2	2	8	13.9853	116.417	89.45	47.3333
161	2	1	5.33333	10.2161	89.1167	24.6167	10.8333
162	2	3	3.33333	13.2594	85.7167	55.4333	12.95
162	1	3	3.33333	12.6225	93.1833	65.6167	20.45
162	1	3	3.33333	14.1106	91.6667	60.4333	16.1167
162	2	3	3.33333	14.9206	56.6167	39.5667	9.01667
162	2	3	3.33333	13.4417	79.8333	60.0333	22.7167
162	2	3	3.33333	14.8419	48.6167	31.1167	6.71667
163	2	1	5	13.7167	115.9	94.7167	71.8167
163	2	1	5	14.4933	81.8833	58.3667	20.1667
163	2	1	5	15.1728	91.8667	69.1833	23.6167
163	2	1	5	13.5911	97.3167	73.9167	28.8333
164	1	2	7.33333	14.8458	49.4833	22.6333	3.65
164	2	2	7.33333	15.1831	112.7	78.8667	44.0667
164	2	2	7.33333	14.5658	88.6167	58.3667	18.5667
164	2	2	7.33333	12.1669	50.9833	35.4833	17.3333
165	2	4	6.66667	13.6161	59.1	35.15	13.95
165	1	4	6.66667	13.1314	112.733	66.2833	11.8667
165	1	4	6.66667	15.0381	131.967	74.2333	11.95
165	2	4	6.66667	13.1806	208.717	107.533	14.8167
165	2	4	6.66667	13.4969	196.383	126.7	16.0333
165	2	4	6.66667	11.2975	158.917	100.533	49.0833
166	1	3	6.5	10.8778	134.45	80.3833	4.96667
167	2	1	4.33333	16.5189	127.783	71.85	37.0167
167	1	1	4.33333	14.3617	32.9833	19.5167	3.4
167	1	1	4.33333	10.7497	62.6333	40.2	13.3667
167	2	1	4.33333	12.2019	150.817	98.85	65.2333
167	2	1	4.33333	11.8519	122.333	91.0333	39.5667
167	2	1	4.33333	13.1236	196.567	134.25	85.25
168	2	1	5	12.2011	107.467	74.2833	25.1167
168	1	1	5	14.9772	58.4667	28.9833	0
168	1	1	5	13.7758	57.0833	34	7.13333
168	2	1	5	10.4294	83.15	65.1833	32.1167
168	2	1	5	13.6769	116.317	87	33.7333
168	2	1	5	14.4572	139.467	115.45	71.7833
169	2	3	7	10.0403	95.9667	82.75	58.6167
169	2	3	7	10.0928	82.2667	68.6167	40.0667
169	2	3	7	10.3353	101	89.7833	61.9167
169	2	3	7	11.2747	91.2333	80.1833	48.3
170	2	3	4.33333	10.2169	55.9333	46.1167	28.3
170	2	3	4.33333	14.0861	84.3	55.45	12.7
170	1	3	4.33333	12.5225	95.6667	75.0833	33.3333
170	2	3	4.33333	14.9686	96.0833	74.25	34.2333
170	2	3	4.33333	12.0564	79.5333	60.05	18.0167
171	2	1	3.66667	10.1328	103.633	76.8333	26.1167
171	2	1	3.66667	14.39	122.95	88.9167	37.7
171	1	1	3.66667	10.9814	95.6167	63.0667	24.5167
171	1	1	3.66667	12.2536	78.1167	48.2667	17.95
171	2	1	3.66667	10.7231	118.883	85.9	27.65
171	2	1	3.66667	10.9139	191.017	142.983	80.9167
171	2	1	3.66667	12.0311	168.717	144.183	60.9833
172	2	1	5.66667	15.7597	66.9167	30.8833	5.03333
172	1	1	5.66667	14.0186	127.05	90.6333	35.0167
172	1	1	5.66667	12.0667	80.8667	56.2333	31.3167
172	2	1	5.66667	11.7433	68.4833	40.55	11.9
172	2	1	5.66667	12.1278	55.5167	34.9833	13.2333
172	2	1	5.66667	12.69	99.7167	70.6333	48.0333
172	2	1	5.66667	12.5094	107.85	78.8833	54.0167
173	2	4	3	14.0594	128.317	98.5833	63.85
173	1	4	3	15.1925	76.8	40.0167	10.9
173	1	4	3	14.4525	169.183	121.133	50.7
173	2	4	3	13.1047	214.633	164.617	93.6667
173	2	4	3	14.8067	165.8	140.283	95.4333
173	2	4	3	15.3386	100.717	79.7167	33
173	2	4	3	11.8672	128.633	96.1	41.0333
174	2	1	3.33333	14.1239	132.933	100.167	71.0167
174	1	1	3.33333	15.9008	53.9833	24.8667	5.21667
174	1	1	3.33333	12.6417	111.95	47.9667	18.4
174	2	1	3.33333	12.6025	78.4833	53.05	25.5
174	2	1	3.33333	11.9075	94.5833	74.7	47.9
174	2	1	3.33333	13.1503	150.6	118.6	72.4167
174	2	1	3.33333	11.8669	131.467	101.4	68.4167
175	2	3	5.66667	14.3081	115.05	89.6167	59.1833
175	1	3	5.66667	14.1339	127.667	58.55	0
175	1	3	5.66667	10.2925	134.15	110.467	68.0333
175	2	3	5.66667	12.1586	70.65	49.15	17.8333
175	2	3	5.66667	11.1369	100.483	71.45	36
175	2	3	5.66667	15.7472	38.05	26.9667	14.5833
175	2	3	5.66667	14.0794	53.5667	35.2167	10.65
176	2	3	5.66667	14.1931	99.4	78.3333	42.3
176	1	3	5.66667	16.8819	114.183	58.9833	4.93333
176	2	3	5.66667	12.4094	120.167	96.8167	42.6167
176	2	3	5.66667	11.2344	106.683	77.95	27.5667
176	2	3	5.66667	12.5614	79.7833	66.4167	43.1333
177	2	1	5.33333	10.6106	123.417	74.35	43.8833
177	2	1	5.33333	15.4892	237.967	128.017	29.4667
177	2	1	5.33333	14.1286	117.033	82.0833	36.1833
177	2	1	5.33333	16.0178	217.8	126.733	44.1
177	2	1	5.33333	14.0211	180.9	128.633	79.5
178	2	2	6.66667	14.7317	139.45	109.133	69.5667
178	1	2	6.66667	11.7817	81.0667	53.7333	24.35
178	2	2	6.66667	10.8422	108.75	85.5167	49.35
178	2	2	6.66667	11.4528	145.917	128.867	91.2167
178	2	2	6.66667	11.3106	161.95	137.85	92.7333
179	2	3	1.66667	10.5031	126.833	113.967	84.9667
179	2	3	1.66667	14.1286	114.033	65.9333	17.3
179	1	3	1.66667	16.4853	75.6167	41.3833	0
179	2	3	1.66667	12.2267	106.883	84.5667	35.1167
179	2	3	1.66667	14.4964	132.567	119.75	91.2667
180	2	1	8.33333	14.9206	131.65	97.7	44
180	1	1	8.33333	13.3253	141.3	103.817	44.1167
180	1	1	8.33333	10.4153	142.017	119.967	73.0833
180	2	1	8.33333	13.5536	125.117	94.85	47.3833
180	2	1	8.33333	13.6422	138.7	109.633	55.4333
180	2	1	8.33333	13.6017	145.417	112.667	49.4333
180	2	1	8.33333	13.9003	132.15	105.95	50.35
181	2	3	1	12.7442	45.3167	34.0833	16.6167
181	2	3	1	16.66	83.9333	58.9167	33.3833
181	1	3	1	13.5342	116.917	85.7167	31.6333
181	2	3	1	17.3292	81.7667	66.8333	34.0167
181	2	3	1	17.2222	47.9833	35.05	18.4167
181	2	3	1	10.0817	52.8	40.7667	27.55
181	2	3	1	10.1792	42.4	32.1333	15.4333
182	2	3	2.33333	16.6247	185.783	114.067	33.1
182	2	3	2.33333	12.4058	126.233	80.2	21.9167
182	2	3	2.33333	14.1275	194.65	115.6	25.45
182	2	3	2.33333	17.4569	269.417	185.067	84.05
183	2	1	5	14.2972	135	93.65	52.6333
183	1	1	5	12.0314	110.533	83.65	70.4667
183	1	1	5	10.8764	51.3667	18.2167	0
183	2	1	5	12.07	108.733	86.3667	63.2667
183	2	1	5	12.1933	87.1167	69.5333	47.5167
183	2	1	5	12.6028	103.65	85.8667	59.6667
184	2	2	9	11.6214	87.1	64.3833	25.0833
184	2	2	9	11.4942	71.9	46.0833	13.55
184	1	2	9	13.7994	78.75	56.55	26.0333
184	2	2	9	13.3686	76.2667	51.3667	11.0833
184	2	2	9	12.0083	116.95	97.4667	65.4
184	2	2	9	11.8625	54.45	39.8	13.3
185	2	3	7.66667	10.8722	119.817	79.9167	26.3333
185	1	3	7.66667	14.0153	93.1667	51.8167	3.48333
185	1	3	7.66667	13.3742	95.3167	37.9	2.7
185	2	3	7.66667	12.8606	81.3167	55	21.2333
185	2	3	7.66667	11.7156	88.0833	66.2	32.3
185	2	3	7.66667	13.4383	135.617	70.0667	24.8833
186	2	1	6.33333	13.2153	117.317	74.9333	24.0333
186	1	1	6.33333	11.2581	64.1667	22.8	1.26667
186	1	1	6.33333	10.8053	57.85	21.35	0
186	2	1	6.33333	12.9497	110.533	87.6333	59.1833
186	2	1	6.33333	14.1636	116.75	88.2167	53.0167
186	2	1	6.33333	12.5006	89.75	59.7667	26.45
186	2	1	6.33333	12.525	55.2833	40.0333	13.5167
187	2	3	2.33333	18.1931	165.15	97.0333	26.9333
187	1	3	2.33333	19.1653	159.15	83.05	20.3833
187	1	3	2.33333	10.7647	94.85	65.5833	34.3333
187	2	3	2.33333	13.1736	178.3	96.95	47.5333
187	2	3	2.33333	14.8242	200.7	104.617	57.35
187	2	3	2.33333	13.8528	183.083	126.45	72.3333
187	2	3	2.33333	13.755	149.95	99.3667	44.5333
188	2	3	3.66667	14.2986	187.1	123.15	50.7833
188	1	3	3.66667	13.065	150.767	125.483	95.4333
188	2	3	3.66667	12.6947	158.283	121.817	67.1
188	2	3	3.66667	13.5789	167.85	97.65	24.9
188	2	3	3.66667	13.2756	171.433	104.683	18.3833
189	2	3	4	19.455	106.917	61.1	10.3
189	1	3	4	16.5072	104.35	59.4167	11.0333
189	1	3	4	10.9822	91.3667	64.3167	24.6167
189	2	3	4	14.3372	155.833	85.6667	26.65
189	2	3	4	13.8175	114.6	75.25	16.8
189	2	3	4	14.2675	99.9167	63.1667	31.7
189	2	3	4	13.9961	151.45	102.483	42.4667
190	2	3	8	13.085	84.9667	63.3	22.6167
190	1	3	8	10.5794	65.7333	34.1833	11.75
190	1	3	8	18.3547	61.5667	35.2833	12.2167
190	2	3	8	16.8111	124.2	88.1167	30.8
190	2	3	8	15.8936	98.2	77.2333	31.7
190	2	3	8	19.1836	98.5	74.85	24.9333
190	2	3	8	17.1569	77.0667	49.8833	3.18333
191	2	2	4	12.5631	73.0833	53.9333	32.8
191	1	2	4	13.9161	162.317	138.9	100.4
191	1	2	4	14.8972	111.767	78.15	46.0667
191	2	2	4	16.3294	109.017	77.6167	37.0667
191	2	2	4	15.3903	75.5333	47.8	12.3167
191	2	2	4	16.1272	88.0167	57	21.5667
191	2	2	4	13.6153	117.483	78.8333	43.25
192	2	3	3	15.5194	205.267	162.35	97.7833
192	1	3	3	18.6139	140.5	77.4	9.76667
192	1	3	3	14.6553	107.883	56.2667	20.8333
192	2	3	3	11.0236	114.967	80.8	35.2833
192	2	3	3	14.1433	72.0667	51.4333	16.6167
192	2	3	3	13.3008	87.2667	60.7667	21.4167
192	2	3	3	11.8192	93.5167	57.1333	11.05
193	2	3	3.33333	17.1972	192.033	100.583	11.4833
193	1	3	3.33333	12.7942	120.05	84.9	41.2667
193	2	3	3.33333	13.2983	146.567	109.017	36.65
193	2	3	3.33333	14.3714	175.85	115.9	36.5333
193	2	3	3.33333	12.3256	193.6	142.667	49.4333
193	2	3	3.33333	15.5111	196.15	135.733	48.8167
194	2	1	3	11.4761	109.183	84.9667	50.3333
194	1	1	3	13.9661	95.0667	60.5833	6.95
194	1	1	3	12.5642	71.4833	40.2167	9.78333
194	2	1	3	10.84	125.5	97.95	59.2667
194	2	1	3	10.6136	188.45	156.317	62.9667
194	2	1	3	11.055	157.633	130.733	50.25
195	2	3	0	19.6947	177.167	122.533	46.1667
195	1	3	0	20.1875	92.8167	61.6	31.2167
195	1	3	0	15.8811	114.183	69.1333	29.3667
195	2	3	0	15.7947	149.483	91.2	23.85
195	2	3	0	18.8228	180.383	130.55	54.9333
195	2	3	0	19.8361	188.017	130.167	56.6667
196	2	1	3.66667	21.3047	250.433	203.283	111.767
196	1	1	3.66667	12.7008	88.1333	63.9333	16.1167
196	1	1	3.66667	11.5931	87.8833	62.6333	28.7667
196	2	1	3.66667	16.7381	138.7	99.0333	38.9167
196	2	1	3.66667	13.5872	146.717	109.183	43.5333
197	2	1	7	11.8272	94.9167	58	19.2833
197	2	1	7	15.4397	114.9	73.1167	22.3167
197	1	1	7	16.5881	73.9833	44.3167	8.9
197	2	1	7	15.1892	111.333	83.6333	42.1167
197	2	1	7	13.0278	149.05	104.633	58.2833
197	2	1	7	14.5297	98.4833	69.0667	26.0667
198	2	1	5	10.0614	101.617	84.5	47.85
198	2	1	5	17.7706	112	83.9167	30.3833
198	1	1	5	16.11	56.2833	28.4167	1.23333
198	1	1	5	12.0517	32.4333	14.8	0
198	2	1	5	14.6467	117.55	94.9833	31.9167
198	2	1	5	15.0053	113.583	90.3833	26.8
198	2	1	5	15.5039	118.433	94.2	35.1667
199	2	1	2.66667	13.9469	78.5	46.2	9.61667
199	1	1	2.66667	11.3569	58.6833	32.6667	3.95
199	1	1	2.66667	15.6772	48.85	22.9667	3.03333
199	2	1	2.66667	14.6192	97.7167	61.3667	17.5167
199	2	1	2.66667	14.6092	157.2	93.3667	44.6
199	2	1	2.66667	13.6872	91.7167	60.65	22.4167
199	2	1	2.66667	15.29	55.8667	37.8	12.3167
200	2	1	5.66667	19.3664	216.617	145.733	60.9167
200	1	1	5.66667	12.465	48.8167	26.3	3.46667
200	1	1	5.66667	12.1656	91.6667	52.1167	7.61667
200	2	1	5.66667	14.4053	160.683	117.867	64.2333
200	2	1	5.66667	13.9025	171.183	124.667	71.2333
200	2	1	5.66667	15.5383	177.283	132.783	58.1833
201	2	3	6.33333	14.6789	76.7333	58.4	25.1
201	1	3	6.33333	11.5603	69.2	51.3167	30.8833
201	2	3	6.33333	11.4039	60.05	45.35	22.1833
201	2	3	6.33333	11.535	69.15	51.3833	21.6333
201	2	3	6.33333	12.4972	58.1	45.95	25.0667
202	2	1	5.33333	13.6175	98.0333	60.1667	30.8833
202	1	1	5.33333	13.3306	76.1667	48.8	32.45
202	1	1	5.33333	11.5236	54.1833	21.6833	1.28333
202	2	1	5.33333	11.3936	106.45	73.5667	34.9
202	2	1	5.33333	11.8383	112.65	79.6333	44.4167
202	2	1	5.33333	12.9283	77.2	48.9	17.6333
202	2	1	5.33333	11.6364	112.383	72.1333	36.7667
203	2	3	2.66667	10.1836	181.65	107.367	47.0667
203	2	3	2.66667	13.6514	154.85	85.2167	36.1833
203	2	3	2.66667	14.1328	196.083	111.133	25.75
203	2	3	2.66667	11.6344	175.25	122.75	41.9833
204	2	3	5.33333	12.2025	135.7	67.0167	20.7667
204	1	3	5.33333	14.3453	31.5333	11.4333	0
204	1	3	5.33333	13.5728	58.2333	29.6833	7.3
204	2	3	5.33333	12.6758	128.15	100.4	51.2667
204	2	3	5.33333	12.5133	131.717	97.55	49.05
204	2	3	5.33333	12.0006	103.833	72.0167	23.4333
205	2	2	9	15.5711	103.983	75.6167	38.2833
205	1	2	9	13.7875	40.7	18.5	0
205	1	2	9	14.2031	42.65	25.3	3.43333
205	2	2	9	14.5339	118.317	85.1833	33.3
205	2	2	9	14.2356	141.017	87.5833	45.45
205	2	2	9	17.0053	142.933	97.7333	38.8
205	2	2	9	13.8003	103.25	76.3833	39.7
206	2	3	5.66667	14.6822	144.367	106.267	61.8833
206	1	3	5.66667	13.5622	76.6333	40.7667	3.21667
206	1	3	5.66667	13.9947	90.45	47.2833	11.0333
206	2	3	5.66667	10.8806	149.483	119.033	74.9167
206	2	3	5.66667	11.5172	159.55	125.683	76.8667
206	2	3	5.66667	11.2503	147.067	106.933	55.2333
206	2	3	5.66667	11.5642	114.333	87.55	60.8833
207	2	4	7.66667	15.0314	121.267	90.7	47.9667
207	1	4	7.66667	14.8961	85.8667	45.5833	0
207	2	4	7.66667	13.1442	140.233	112	64.0833
207	2	4	7.66667	15.4589	114.833	92.25	57.9
208	2	1	7	13.4567	148.317	118.283	56.1333
208	1	1	7	13.3417	84.3	54.8833	8.73333
208	1	1	7	12.2942	67.4833	30.9	5.3
208	2	1	7	12.0914	133.25	98.4333	40.35
208	2	1	7	11.9653	116.85	85.9667	25.6833
209	1	3	2	11.3472	79.45	38.7167	0
209	1	3	2	10.2442	59.5333	31.6167	3.56667
209	2	3	2	12.3853	114.383	70.1333	21.3
209	2	3	2	12.085	88.9833	61.8667	14.6333
210	2	3	8	13.2672	83.5667	64.3333	38.7333
210	2	3	8	14.3936	110.2	83.6167	51.4333
210	2	3	8	10.465	99.3167	69.0833	25.5333
211	2	3	7.66667	14.34	133.65	64.1833	23.8667
211	1	3	7.66667	12.9806	77.7833	59.8667	33.0167
211	1	3	7.66667	13.2869	93.75	66	20.2
211	2	3	7.66667	12.0472	105.883	41.9	7.38333
211	2	3	7.66667	12.1714	111.267	32.25	1.06667
211	2	3	7.66667	14.2147	85.4833	34.4667	7.35
212	2	1	5.66667	10.8717	88.6667	65.9167	47.9333
212	2	1	5.66667	14.3039	72.65	46.9333	17.1833
212	1	1	5.66667	15.3869	57.5667	27.2667	1.05
212	1	1	5.66667	14.4061	32.6333	14.7333	0
212	2	1	5.66667	18.2383	137.65	106.683	71.9
212	2	1	5.66667	16.3647	126.567	92.5333	53.7333
212	2	1	5.66667	15.4278	137.2	102.833	61.9833
213	2	3	3.33333	10.0744	95.05	74.2167	34.4
213	2	3	3.33333	15.0244	143.6	112.6	58.0333
213	1	3	3.33333	12.0981	105.583	49.7333	5.9
213	1	3	3.33333	13.4022	87.4833	54.4667	18.8833
213	2	3	3.33333	13.1044	155.85	127.75	58.2
213	2	3	3.33333	11.7611	107.967	86.2833	33.6667
213	2	3	3.33333	12.3292	111.217	88.95	41.9833
214	2	1	4.66667	15.3989	114.1	72.0167	22.8333
214	1	1	4.66667	13.8119	141.117	89.9333	31.7
214	1	1	4.66667	12.2642	91.2333	43.8333	1.15
214	2	1	4.66667	12.9628	85.25	49.7	15.85
214	2	1	4.66667	12.4908	99.3167	67.8667	18.6167
214	2	1	4.66667	12.5833	151.05	116.5	67.1333
215	2	3	7.33333	13.1581	67.5	46.0167	16.6
215	2	3	7.33333	13.5375	97.8	72.95	27.8833
215	1	3	7.33333	15.2892	47.9333	29.15	5.36667
215	1	3	7.33333	12.4303	105.517	67.2167	15.5
215	2	3	7.33333	14.3581	91.4333	64.2167	18.4
215	2	3	7.33333	14.1744	107.733	73.7167	22.4667
216	2	1	5.33333	13.1922	69.4833	48.7167	11.9167
216	1	1	5.33333	10.0064	68.3833	52.7	25.9333
216	1	1	5.33333	13.9656	117.3	98.3167	75.4833
216	2	1	5.33333	12.4767	69.3833	51.05	12.5333
216	2	1	5.33333	12.8025	75.25	61.75	27.9667
216	2	1	5.33333	12.4372	76.4667	60.3667	28.5667
217	2	3	4	11.68	142.15	99.25	45.2833
217	1	3	4	13.0642	106.2	60.7	9.75
217	1	3	4	13.5889	44.6333	17.8833	0
217	2	3	4	13.605	60.3167	31.3167	4.01667
217	2	3	4	14.6817	121.967	88.0167	43.8333
217	2	3	4	14.7803	101.467	67.4167	23.1
217	2	3	4	13.9586	108.133	80.4167	46.9167
218	2	3	5.33333	13.1333	87.3667	60.3167	21.6167
218	1	3	5.33333	10.0803	37.1833	20.9	8.11667
218	2	3	5.33333	12.205	63.35	42.4833	14.3667
218	2	3	5.33333	10.4986	127.967	107.9	77.8
218	2	3	5.33333	17.5733	110.15	75.7667	14.5333
219	2	3	4.66667	15.5131	97.7333	71.9667	39.7333
219	1	3	4.66667	14.7947	121.25	76.0833	29.5333
219	1	3	4.66667	16.115	126.617	72.4167	21.7
219	2	3	4.66667	13.8389	83.9833	71.4667	46.7833
219	2	3	4.66667	12.6533	61.9	44.3	20.05
219	2	3	4.66667	13.4014	56	41.05	16.8167
220	2	3	5.33333	10.1081	112.067	84.15	33.1667
220	2	3	5.33333	10.3511	83.75	70.8	36.7667
221	2	3	0	13.5875	86.8	64.6	26.9667
221	1	3	0	15.4331	100.583	63.6	13.1167
221	1	3	0	16.3106	51.0333	30.2333	7
221	2	3	0	14.3256	126.6	104.533	49.5667
221	2	3	0	14.4131	121.65	93.5167	33.6833
221	2	3	0	15.1511	178.217	146.867	86.4333
222	1	1	6.66667	12.4178	67.5167	31.75	3.45
223	2	2	6.33333	13.515	120.45	80.9	40.7333
223	1	2	6.33333	16.115	99.65	53.2167	6.23333
223	2	2	6.33333	10.3653	79.3	64.6	38.5
224	2	1	2.33333	10.7742	62.4667	38.1833	9.98333
224	2	1	2.33333	15.1775	150.483	81.8	19.65
224	1	1	2.33333	18.1014	123.383	58.1	5.93333
224	2	1	2.33333	14.6925	140.967	100.2	39.9
224	2	1	2.33333	13.2108	103.517	52.75	17.7167
224	2	1	2.33333	14.3411	87.3167	59.4167	13.8
225	2	3	3.33333	14.5019	65.8833	43.5833	7.06667
225	1	3	3.33333	15.0439	50.8833	23.0667	0
225	1	3	3.33333	15.5714	47	22.25	2.98333
225	2	3	3.33333	13.9625	61.9833	48.2	12.35
225	2	3	3.33333	17.5481	71.6667	53.7667	17.4833
225	2	3	3.33333	14.1442	63.7167	44.8667	11.8
226	2	3	4.66667	10.135	131.833	69.6	16.2333
226	2	3	4.66667	11.2772	77.85	46.6167	12.2667
227	2	2	5.33333	15.7814	130.983	91.6167	49.9
227	1	2	5.33333	17.3903	50.1833	15.2	0
227	1	2	5.33333	11.9214	72.9	43.6833	21.3
227	2	2	5.33333	12.2567	80.95	46.0333	15.0167
227	2	2	5.33333	14.1553	92.45	52.6	15.5833
227	2	2	5.33333	12.7047	133.8	95.7667	57.1667
228	2	2	7.33333	11.5317	122.4	84.3	22.3833
228	2	2	7.33333	12.5214	115.5	83.7	33.2
228	2	2	7.33333	13.3044	159.383	124.883	66.2
228	2	2	7.33333	15.7542	203.7	158.05	77.3667
228	2	2	7.33333	16.6892	120.083	88.2667	32.9667
229	2	1	7	10.1164	87.3667	57.7	18.6167
229	2	1	7	15.4217	146.117	93.6333	26.8
229	1	1	7	14.8553	72.2833	31.3833	3.23333
229	1	1	7	11.45	55.6	29.95	2.65
229	2	1	7	12.7422	131.367	89.4333	33.85
229	2	1	7	13.5503	115.3	77.35	32.8667
230	2	3	4	12.2597	88.1333	69.0667	43.1833
230	2	3	4	10.0017	17.4333	8.53333	1.33333
231	2	3	6.66667	11.0083	155.733	135.4	109.617
231	2	3	6.66667	11.1119	61.4833	43.9167	21.05
231	2	3	6.66667	14.3678	167.033	113.183	58.65
231	2	3	6.66667	12.1764	130.5	96.8167	44.5667
231	2	3	6.66667	11.8789	140.95	108.083	66.8
232	2	1	7	10.5789	86.6	58.6333	16.6167
232	2	1	7	10.4925	75.7	57.6833	19.8833
232	2	1	7	12.3778	110.067	88.45	37.8333
232	2	1	7	12.05	94.95	70.4	23.6
233	2	2	7.33333	12.0197	82.8167	67.4333	23.2833
234	2	3	4	10.4236	97.9167	38.7	4.28333
234	2	3	4	13.97	85.2333	54.0333	15.6333
234	1	3	4	17.8339	125.967	61.9667	3.41667
234	1	3	4	11.5025	10.7833	4.26667	0
234	2	3	4	10.5686	53.4167	24.95	10.95
234	2	3	4	15.9008	155.65	82.8333	28.8167
234	2	3	4	14.7522	166.667	89.7833	25.7333
235	2	2	7.66667	14.9286	130.683	93.6	46.6333
235	1	2	7.66667	13.1414	71.8167	35.7833	9.1
235	1	2	7.66667	11.9947	67.0333	45.1333	11.9333
235	2	2	7.66667	13.6919	96.4667	62.4333	19.25
235	2	2	7.66667	12.2878	67.8167	46.6333	12.4167
235	2	2	7.66667	14.6592	106.2	89.8167	53.9167
236	2	3	3.66667	11.1781	76.1	52.55	14.6333
236	1	3	3.66667	12.0133	71.1833	46.9833	4.93333
236	1	3	3.66667	11.4547	61.9167	38.3	5.36667
236	2	3	3.66667	13.9675	139.15	106.65	59.35
236	2	3	3.66667	12.1719	156.433	130.817	80.1667
237	2	2	5	10.0942	54.85	41.3833	20.1333
237	2	2	5	16.1847	119	84.8833	26.05
237	2	2	5	16.5033	72.8167	38.4167	0
237	2	2	5	16.0056	87.8	52.5167	7.75
237	1	2	5	16.5108	67.6333	37.95	0
237	1	2	5	15.6686	92.1167	52.9667	2.88333
237	2	2	5	15.6847	83.5833	60.45	24.0167
238	2	3	5.33333	11.0806	89.1	71.45	43.6167
238	2	3	5.33333	13.7836	116.267	91.5833	52.8833
238	2	3	5.33333	12.2128	122.683	103.317	58.7167
238	2	3	5.33333	13.1622	80.0667	50.3667	17.3333
238	1	3	5.33333	12.4006	65.7	37.7667	6.18333
238	2	3	5.33333	11.6747	75.8333	55.2333	23.2167
239	2	3	5.33333	11.9894	122.567	97.9167	60
239	1	3	5.33333	13.5692	83.8333	59.3333	33.4833
239	1	3	5.33333	12.9517	65.2333	41.9667	18.45
239	2	3	5.33333	14.515	132.733	120.067	81.6167
239	2	3	5.33333	11.7278	137.233	115.767	76.5667
240	2	3	4	12.7144	134.05	79.5167	32.0333
240	1	3	4	15.5933	176.117	157.233	130.817
240	1	3	4	16.3228	163.4	134.017	87.0667
240	2	3	4	14.9422	144.783	108.167	45.4167
240	2	3	4	17.4464	142.4	123.817	72.3833
241	2	2	4.33333	20.6633	145.683	87.0167	42.7167
241	2	2	4.33333	16.3072	158.2	80.0833	30.1667
242	2	3	4.66667	11.8406	113.817	78.0333	33.4167
242	1	3	4.66667	15.6417	115.6	54.0167	2.25
242	1	3	4.66667	10.6906	52.1833	27.8167	4.95
242	2	3	4.66667	12.0969	74.9	58.8667	37.55
242	2	3	4.66667	13.2428	114.833	65.3333	29.7333
243	2	1	8	10.1967	98.0333	74.0167	33.05
243	2	1	8	16.665	99.4	57.7167	15.6833
243	1	1	8	13.0139	48.8	21.1333	0
243	1	1	8	10.1672	58.1333	28.1667	5.08333
243	2	1	8	15.155	102.517	71.95	27.2833
243	2	1	8	17.6731	130.133	90.35	35.5
243	2	1	8	14.3603	136.217	86.6833	30.9333
244	2	1	2.33333	15.7017	188.6	119.583	59.8167
244	1	1	2.33333	16.0808	177.117	136.183	49.35
244	1	1	2.33333	12.6475	106.583	82.9833	46.4333
244	2	1	2.33333	11.1947	106.183	73.35	35.1
244	2	1	2.33333	13.0653	169.267	136.417	64.4833
244	2	1	2.33333	12.635	130.7	85.1167	53.1333
244	2	1	2.33333	12.5533	124.233	80.2667	41.9667
245	2	1	5.66667	11.4764	87.9167	47.5	11.5167
245	1	1	5.66667	20.6739	139.067	72.75	22.3167
245	2	1	5.66667	13.6486	105.417	68.85	32.6667
245	2	1	5.66667	14.3506	121.983	83.25	30.25
245	2	1	5.66667	13.8644	150.983	105.967	56.2667
246	2	1	2.66667	12.1164	82.85	66.1833	40.5
246	2	1	2.66667	16.4489	135.433	110.083	61.4833
246	1	1	2.66667	13.8322	126.017	104.317	45.0667
246	1	1	2.66667	15.2944	81.75	58.6833	16.35
246	2	1	2.66667	18.6328	128.967	100.833	53.6833
246	2	1	2.66667	15.6742	132.683	105.617	54.5833
246	2	1	2.66667	19.0103	137.917	105.417	65.6833
247	1	2	7.33333	14.5694	61.0167	38.2667	8.9
247	1	2	7.33333	12.0647	41.2167	20.4667	1.21667
247	2	2	7.33333	11.6083	77.5833	61.5833	31.25
247	2	2	7.33333	12.0189	98.85	76.2333	36.2833
247	2	2	7.33333	13.3172	102	77.5	37.6667
247	2	2	7.33333	11.1181	86.7	70.8167	41.6
248	2	1	5	14.4142	69.1333	45.6	13.1333
248	1	1	5	14.6708	82.7333	39.3833	8.83333
248	1	1	5	12.2569	57.6833	33.5	11.3833
248	2	1	5	12.4625	64.4	42.7667	15.05
248	2	1	5	11.815	61.9833	39.55	15.4667
248	2	1	5	12.6039	68.9833	38.65	13.6
249	2	2	5.66667	14.0358	85.75	63.4167	37.75
249	1	2	5.66667	13.3878	146.517	112.65	72.2
249	1	2	5.66667	10.8606	58.0333	27.2333	1.03333
249	2	2	5.66667	12.4164	96.75	82.4333	53.55
249	2	2	5.66667	12.9747	109.25	88.45	59.2833
249	2	2	5.66667	14.7975	95.1	77.3167	46.65
250	2	1	6.66667	11.9914	69.8167	40.6	8.96667
250	1	1	6.66667	12.0578	64.9167	19.7	0
250	2	1	6.66667	11.3814	80.9167	51.15	16.0333
250	2	1	6.66667	12.6139	98.05	62.4833	17.2833
251	2	2	5.66667	12.2075	59.45	41.1	17.2667
251	2	2	5.66667	18.7744	98.8333	65.85	18.25
251	1	2	5.66667	16.3733	49.9833	24.6333	2.1
251	2	2	5.66667	18.2478	77.5833	52.0667	22.1333
251	2	2	5.66667	16.7958	98.9	71.6	29.7833
251	2	2	5.66667	21.1664	108.683	78.9	30.8667
252	2	2	6	15.3431	79.4833	58.25	18.3333
252	2	2	6	12.6867	93.4667	73.7667	40.0833
252	2	2	6	13.9322	130	113.917	71.35
253	2	3	6.33333	12.1167	169.233	109.633	41
253	2	3	6.33333	12.1764	211.767	169.4	101.217
254	2	2	8	12.0272	84.6	53.4	14.8667
254	1	2	8	11.2725	103.833	69.9	37.1833
255	2	1	8	13.9781	100.983	84.4167	54.9167
255	2	1	8	11.1694	75.9833	51.9	21.25
255	2	1	8	10.4928	153.667	124.967	83.6
256	2	3	7	16.725	107.167	71	17.85
256	2	3	7	11.2353	102.883	89.2333	55.8
256	2	3	7	11.295	55.2167	43.9167	15.2667
257	2	1	5	13.3639	77.8333	52.4167	17.0667
257	1	1	5	11.3969	61.9667	35.45	10.35
257	2	1	5	13.9797	97.4333	75.2667	35.15
258	2	2	6	12.1039	78.95	43.55	9.55
258	2	2	6	15.4836	89.75	56.25	13.2833
258	1	2	6	13.7931	87.95	61.75	33.8
258	1	2	6	12.9156	97.6333	62.0167	31.4
258	2	2	6	12.6914	90.8333	53.4833	12.2
258	2	2	6	14.1775	72.45	44.0333	6.23333
258	2	2	6	13.7181	151.333	83.2	9.66667
259	1	3	2.33333	15.1203	172.45	102.6	48.0333
259	1	3	2.33333	12.775	105.033	75.05	46.15
259	2	3	2.33333	14.5858	176.7	126.183	91.95
259	2	3	2.33333	15.7006	80.65	54.4	16.1
259	2	3	2.33333	14.4989	90.45	66.65	25.6
259	2	3	2.33333	11.8975	151.7	85.9667	40.5
260	1	1	8.33333	13.8844	54.3833	33.8167	2.23333
260	1	1	8.33333	13.1414	56.3	32.2833	5.55
260	2	1	8.33333	14.5139	225.633	146.017	57.55
260	2	1	8.33333	16.6133	214.067	149.083	51.8833
260	2	1	8.33333	15.7833	171.25	104.6	33.1333
260	2	1	8.33333	14.3767	276.483	205.417	85.3833
261	1	2	6.66667	12.0975	38.0333	14.9667	2.46667
261	1	2	6.66667	10.6358	27.6667	16.5667	5.45
261	2	2	6.66667	14.7569	36.0833	19.75	3.58333
261	2	2	6.66667	16.7478	63.8667	36.45	9.28333
261	2	2	6.66667	12.4492	37.6	20.4	9.46667
262	2	3	1.33333	13.7761	84.4167	58.6	24.1333
262	1	3	1.33333	13.2297	31.7833	13.1333	0
262	1	3	1.33333	11.0197	72.25	42.65	4.6
262	2	3	1.33333	14.2281	85.45	67.6333	47.4833
262	2	3	1.33333	12.0514	97.3833	77.75	55.9667
262	2	3	1.33333	10.67	119.133	97.75	68.3
263	2	1	6	19.1233	165.65	117.133	57.2667
263	1	1	6	10.6369	77.6333	56.9833	34.9
263	1	1	6	12.77	64.9833	29	6.7
263	2	1	6	19.9039	50.9667	36.6	16.55
264	2	1	6.66667	13.165	127.417	87.3667	45.85
264	1	1	6.66667	11.6394	90.8667	57.4	17.6167
264	1	1	6.66667	11.0322	73.1667	40.9833	3.53333
264	2	1	6.66667	13.01	97	66.65	24.9833
264	2	1	6.66667	12.1283	96.1333	58.8	19.6
264	2	1	6.66667	19.995	117.217	87.2667	47.1167
265	2	3	4.66667	12.0842	128.2	92.8333	38.3667
265	1	3	4.66667	15.7783	58.0167	29.7	3.48333
265	1	3	4.66667	11.8108	48.7667	26.35	6.66667
265	2	3	4.66667	12.5747	107.533	91.3333	59.85
266	2	3	2.66667	10.9214	104.6	77.8667	35.8833
266	2	3	2.66667	14.8164	156.817	91.1167	32.85
266	1	3	2.66667	15.7272	121.75	72.6333	10.3167
266	1	3	2.66667	14.2358	93.3833	50.4667	0
266	2	3	2.66667	15.4264	122.483	98.7833	51.5667
266	2	3	2.66667	15.6917	160.933	128.117	76.4833
266	2	3	2.66667	15.5275	105.383	85.8667	52.3333
267	2	1	2	17.1606	164.767	94.5	12.85
267	1	1	2	14.3569	129.717	78.1667	8.93333
267	1	1	2	13.9553	52.7167	28.7667	3.81667
267	2	1	2	15.4	135.917	82.8167	19.75
267	2	1	2	15.6611	219.067	140.017	46.65
267	2	1	2	17.3131	239.517	161.1	62.5167
268	2	2	7.66667	13.5556	130.733	89.9667	28.5167
268	1	2	7.66667	11.735	77.4167	48.85	10.55
268	1	2	7.66667	12.0058	58.7167	24.1833	1.16667
268	2	2	7.66667	13.4375	111.833	81.2	18.4833
268	2	2	7.66667	11.6033	125.317	98.3333	41.1167
268	2	2	7.66667	13.5064	137.45	112.167	57.7
269	2	3	5	11.9017	64.3167	40.8667	15.4333
269	2	3	5	14.5175	54.4833	35.0333	8.96667
269	2	3	5	13.9589	44.8667	31.9667	7.2
270	2	3	5.33333	11.0058	64.4333	39.35	11.1833
270	2	3	5.33333	13.9278	131.217	97.5667	60.1333
270	1	3	5.33333	12.105	86.5667	54.1	28.0333
270	1	3	5.33333	14.9853	106.367	72.6333	32.7333
270	2	3	5.33333	13.84	96.05	63.5167	25.9667
270	2	3	5.33333	15.8808	142.533	93.8	44.2833
270	2	3	5.33333	15.1739	129.2	100.133	56.65
271	2	3	4	13.1956	141.4	114.983	65.0833
271	1	3	4	12.0817	107.167	69.1167	4.88333
271	2	3	4	16.3522	144.183	118.95	75.1167
271	2	3	4	14.3308	129.083	106.633	60.1
271	2	3	4	14.1325	155.6	137.883	90.9167
272	2	3	6	11.1903	108.233	69.2167	26.1333
272	1	3	6	15.3483	148.45	84.9	29.1333
272	1	3	6	11.5672	56.8333	25.7	2.76667
